# Supplementary material for: The impact of hemodialysis schedules on the day of the week of hospitalization for cardiovascular and infectious diseases, over a period of 20 years
Source: PLoS One. 2017 Jul 10;12(7):e0180577. doi: 10.1371/journal.pone.0180577 (PMC5503277; doi:10.1371/journal.pone.0180577)
Supplement: S1 File — We identified cases of hospitalization of end-stage renal disease patients who were 18 years or older and were receiving in-center maintenance hemodialysis at least 3 times a week at Tsuchiya General Hospital between January 1, 1995 and December 31, 2014. (XLSX) [file pone.0180577.s005.xlsx]

## Sheet: OUTPUT
Hospitalization ID	Patient ID	Sex	HD pattern	HD times a week	Cause of ESRD	Cause of hospitalization (ICD-10 code)	Cadiovascular diseases	Pulmonary edema	Cerebrovascular disease	Ischemic heart disease	Non-ischemic heart disease	Arrhythmia	Vascular disease	Infectious diseases	Type of hospitalization	Dialysis vintage at admission （months）	Age at admission （years）	Date of admission	Day of the week of admission
1	142	Female	MWF	3	Diabetes mellitus	K559	1	0	0	0	0	0	1	0	Emergency	103.167	71.9056	1995-1999	Sunday
2	335	Male	MWF	3	Chronic glomerulonephritis	K922	0	0	0	0	0	0	0	0	Planned	35.3333	73.8694	1995-1999	Monday
3	378	Male	MWF	3	Diabetes mellitus	K922	0	0	0	0	0	0	0	0	Planned	28.4	60.7472	1995-1999	Monday
4	257	Male	TTS	3	Diabetes mellitus	I509	1	0	0	0	1	0	0	0	Emergency	60.8333	70.7583	1995-1999	Tuesday
5	437	Male	TTS	3	Diabetes mellitus	I48	1	0	0	0	0	1	0	0	Emergency	10	54.7917	1995-1999	Tuesday
6	67	Female	MWF	3	Chronic glomerulonephritis	S4210	0	0	0	0	0	0	0	0	Planned	170.4	70.6694	1995-1999	Wednesday
7	246	Male	TTS	3	Chronic glomerulonephritis	J189	0	0	0	0	0	0	0	1	Emergency	64	61.5167	1995-1999	Thursday
8	238	Female	MWF	3	Diabetes mellitus	J90	1	1	0	0	0	0	0	0	Emergency	55.4333	61.2306	1995-1999	Friday
9	265	Female	TTS	3	Nephrosclerosis	S6280	0	0	0	0	0	0	0	0	Planned	48.3	68.8472	1995-1999	Friday
10	462	Male	TTS	3	Diabetes mellitus	I619	1	0	1	0	0	0	0	0	Emergency	4.13333	60.3222	1995-1999	Saturday
11	357	Female	MWF	3	Chronic glomerulonephritis	I639	1	0	1	0	0	0	0	0	Emergency	30.9333	42.8278	1995-1999	Sunday
12	24	Male	MWF	3	Chronic glomerulonephritis	T828	0	0	0	0	0	0	0	0	Planned	232.533	47.8861	1995-1999	Monday
13	128	Female	MWF	3	Chronic glomerulonephritis	I10	1	0	0	0	1	0	0	0	Emergency	91.3333	67.0222	1995-1999	Monday
14	331	Male	TTS	3	Diabetes mellitus	J81	1	1	0	0	0	0	0	0	Emergency	38.8	65.1639	1995-1999	Monday
15	58	Female	TTS	3	Others	J459	0	0	0	0	0	0	0	0	Planned	175.933	61.0167	1995-1999	Wednesday
16	339	Male	TTS	3	Chronic glomerulonephritis	J81	1	1	0	0	0	0	0	0	Emergency	38.7667	62.8806	1995-1999	Thursday
17	350	Male	MWF	3	Diabetes mellitus	E145	0	0	0	0	0	0	0	0	Planned	35.2667	63.3694	1995-1999	Friday
18	368	Female	MWF	3	Diabetes mellitus	S3280	0	0	0	0	0	0	0	0	Planned	30.5667	71.0139	1995-1999	Friday
19	114	Male	MWF	3	Chronic glomerulonephritis	G510	0	0	0	0	0	0	0	0	Planned	128.533	58.0306	1995-1999	Monday
20	306	Male	TTS	3	Chronic glomerulonephritis	J459	0	0	0	0	0	0	0	0	Planned	41.6667	71.2333	1995-1999	Tuesday
21	32	Male	MWF	3	Chronic glomerulonephritis	J189	0	0	0	0	0	0	0	1	Emergency	200.967	51.1917	1995-1999	Wednesday
22	191	Male	MWF	3	Chronic glomerulonephritis	J209	0	0	0	0	0	0	0	1	Emergency	34.4333	74.375	1995-1999	Wednesday
23	346	Female	TTS	3	Chronic glomerulonephritis	M2551	0	0	0	0	0	0	0	0	Planned	35.5	53.3833	1995-1999	Thursday
24	130	Male	MWF	3	Chronic glomerulonephritis	K922	0	0	0	0	0	0	0	0	Planned	81.2667	48.0111	1995-1999	Monday
25	60	Female	TTS	3	Chronic glomerulonephritis	K921	0	0	0	0	0	0	0	0	Planned	176.133	58.5639	1995-1999	Tuesday
26	46	Male	TTS	3	Chronic glomerulonephritis	I514	0	0	0	0	0	0	0	1	Emergency	20.2333	56.3361	1995-1999	Saturday
27	50	Male	MWF	3	Diabetes mellitus	K921	0	0	0	0	0	0	0	0	Planned	67.3667	64.9583	1995-1999	Tuesday
28	131	Female	MWF	3	Chronic glomerulonephritis	S099	0	0	0	0	0	0	0	0	Planned	119.3	61.0778	1995-1999	Wednesday
29	348	Female	TTS	3	Diabetes mellitus	J81	1	1	0	0	0	0	0	0	Emergency	36.0667	62.0611	1995-1999	Thursday
30	119	Male	MWF	3	Others	S3220	0	0	0	0	0	0	0	0	Planned	122.967	46.8528	1995-1999	Saturday
31	44	Male	TTS	3	Chronic glomerulonephritis	I619	1	0	1	0	0	0	0	0	Emergency	191.767	44.1806	1995-1999	Sunday
32	474	Female	MWF	3	Chronic glomerulonephritis	I639	1	0	1	0	0	0	0	0	Emergency	2.43333	52.8333	1995-1999	Sunday
33	168	Male	MWF	3	Chronic glomerulonephritis	C64	0	0	0	0	0	0	0	0	Planned	98.3667	56.0083	1995-1999	Monday
34	124	Female	MWF	3	Nephrosclerosis	I219	1	0	0	1	0	0	0	0	Emergency	16.2	72.9917	1995-1999	Wednesday
35	488	Male	MWF	3	Diabetes mellitus	J069	0	0	0	0	0	0	0	0	Planned	1.6	51.0833	1995-1999	Thursday
36	335	Male	MWF	3	Chronic glomerulonephritis	N189	0	0	0	0	0	0	0	0	Planned	36.6	73.975	1995-1999	Friday
37	304	Female	TTS	3	Chronic glomerulonephritis	J459	0	0	0	0	0	0	0	0	Planned	42.3667	45.9583	1995-1999	Saturday
38	233	Female	TTS	3	Diabetes mellitus	R509	0	0	0	0	0	0	0	0	Planned	58.0333	69.8694	1995-1999	Monday
39	246	Male	TTS	3	Chronic glomerulonephritis	J209	0	0	0	0	0	0	0	1	Emergency	65.3	61.625	1995-1999	Tuesday
40	391	Male	TTS	3	Chronic glomerulonephritis	J81	1	1	0	0	0	0	0	0	Emergency	24.5	51.8	1995-1999	Tuesday
41	58	Female	TTS	3	Others	I48	1	0	0	0	0	1	0	0	Emergency	177.333	61.1333	1995-1999	Thursday
42	63	Male	TTS	3	Nephrosclerosis	C220	0	0	0	0	0	0	0	0	Planned	175.367	68.9167	1995-1999	Friday
43	188	Male	TTS	3	Chronic glomerulonephritis	S000	0	0	0	0	0	0	0	0	Planned	85.8333	47.7917	1995-1999	Friday
44	128	Female	MWF	3	Chronic glomerulonephritis	J069	0	0	0	0	0	0	0	0	Planned	92.9333	67.1556	1995-1999	Monday
45	497	Male	TTS	3	Diabetes mellitus	T825	0	0	0	0	0	0	0	0	Planned	3.6	41.6028	1995-1999	Tuesday
46	58	Female	TTS	3	Others	J459	0	0	0	0	0	0	0	0	Planned	177.7	61.1639	1995-1999	Saturday
47	488	Male	MWF	3	Diabetes mellitus	J81	1	1	0	0	0	0	0	0	Emergency	2.46667	51.1556	1995-1999	Sunday
48	39	Male	MWF	3	Diabetes mellitus	R11	0	0	0	0	0	0	0	0	Planned	7.03333	60.2667	1995-1999	Wednesday
49	241	Female	MWF	3	Chronic glomerulonephritis	I619	1	0	1	0	0	0	0	0	Emergency	61.1	59.9444	1995-1999	Wednesday
50	124	Female	MWF	3	Nephrosclerosis	K922	0	0	0	0	0	0	0	0	Planned	17.2667	73.0806	1995-1999	Friday
51	283	Female	MWF	3	Diabetes mellitus	J81	1	1	0	0	0	0	0	0	Emergency	55.7333	74	1995-1999	Sunday
52	422	Female	MWF	3	Diabetes mellitus	J069	0	0	0	0	0	0	0	1	Emergency	15.2333	62.3167	1995-1999	Friday
53	173	Female	TTS	3	Diabetes mellitus	J81	1	1	0	0	0	0	0	0	Emergency	96.8	50.6	1995-1999	Tuesday
54	244	Female	MWF	3	Chronic glomerulonephritis	A09	0	0	0	0	0	0	0	1	Emergency	52.3333	76.3111	1995-1999	Wednesday
55	359	Male	TTS	3	Chronic glomerulonephritis	J81	1	1	0	0	0	0	0	0	Emergency	33.8667	64.0583	1995-1999	Wednesday
56	504	Male	MWF	3	IgA nephropathy	R402	1	0	1	0	0	0	0	0	Emergency	3.23333	44.9667	1995-1999	Wednesday
57	337	Female	MWF	3	Nephrosclerosis	N189	0	0	0	0	0	0	0	0	Planned	40.3	82.3861	1995-1999	Friday
58	358	Male	TTS	3	Diabetes mellitus	J81	1	1	0	0	0	0	0	0	Emergency	31.7333	66.7194	1995-1999	Sunday
59	265	Female	TTS	3	Nephrosclerosis	I639	1	0	1	0	0	0	0	0	Emergency	51.0333	69.075	1995-1999	Tuesday
60	64	Male	MWF	3	Chronic glomerulonephritis	K254	0	0	0	0	0	0	0	0	Planned	175.367	54.1583	1995-1999	Friday
61	131	Female	MWF	3	Chronic glomerulonephritis	S099	0	0	0	0	0	0	0	0	Planned	121.3	61.2444	1995-1999	Saturday
62	102	Male	MWF	3	Chronic glomerulonephritis	I10	1	0	0	0	1	0	0	0	Emergency	124.967	67.4056	1995-1999	Monday
63	391	Male	TTS	3	Chronic glomerulonephritis	F209	0	0	0	0	0	0	0	0	Planned	25.9333	51.9194	1995-1999	Tuesday
64	396	Male	TTS	3	Chronic glomerulonephritis	C159	0	0	0	0	0	0	0	0	Planned	20.9667	62.0222	1995-1999	Tuesday
65	70	Female	MWF	3	Chronic glomerulonephritis	K259	0	0	0	0	0	0	0	0	Planned	168.067	71.6889	1995-1999	Wednesday
66	387	Male	TTS	3	Chronic glomerulonephritis	R402	0	0	0	0	0	0	0	0	Planned	23.6333	76.3917	1995-1999	Thursday
67	238	Female	MWF	3	Diabetes mellitus	I509	1	0	0	0	1	0	0	0	Emergency	58.4667	61.4833	1995-1999	Friday
68	486	Female	TTS	3	Diabetes mellitus	E145	0	0	0	0	0	0	0	0	Planned	2.93333	48.6611	1995-1999	Saturday
69	39	Male	MWF	3	Diabetes mellitus	J209	0	0	0	0	0	0	0	1	Emergency	8.1	60.3556	1995-1999	Monday
70	359	Male	TTS	3	Chronic glomerulonephritis	J81	1	1	0	0	0	0	0	0	Emergency	34.4667	64.1083	1995-1999	Monday
71	427	Male	TTS	3	Chronic glomerulonephritis	J90	0	0	0	0	0	0	0	0	Planned	6.06667	53.5167	1995-1999	Tuesday
72	422	Female	MWF	3	Diabetes mellitus	T809	1	0	0	0	1	0	0	0	Emergency	16.2333	62.4	1995-1999	Monday
73	92	Female	TTS	3	Diabetes mellitus	R100	0	0	0	0	0	0	0	0	Planned	3.3	78.4694	1995-1999	Tuesday
74	124	Female	MWF	3	Nephrosclerosis	R509	0	0	0	0	0	0	0	0	Planned	18.5667	73.1889	1995-1999	Wednesday
75	426	Male	TTS	3	Diabetes mellitus	K409	0	0	0	0	0	0	0	0	Planned	7.5	69.65	1995-1999	Thursday
76	52	Female	TTS	3	Chronic glomerulonephritis	N189	0	0	0	0	0	0	0	0	Planned	183.9	44.6889	1995-1999	Saturday
77	304	Female	TTS	3	Chronic glomerulonephritis	A09	0	0	0	0	0	0	0	1	Emergency	44.7667	46.1583	1995-1999	Sunday
78	48	Male	MWF	3	Chronic glomerulonephritis	T828	0	0	0	0	0	0	0	0	Planned	190.267	49.4861	1995-1999	Monday
79	348	Female	TTS	3	Diabetes mellitus	J81	1	1	0	0	0	0	0	0	Emergency	38.8	62.2889	1995-1999	Monday
80	267	Male	MWF	3	Chronic glomerulonephritis	T809	1	0	0	0	1	0	0	0	Emergency	59.3	80.0972	1995-1999	Wednesday
81	263	Male	TTS	3	Chronic glomerulonephritis	J459	0	0	0	0	0	0	0	0	Planned	61.3333	73.4944	1995-1999	Sunday
82	60	Female	TTS	3	Chronic glomerulonephritis	K259	0	0	0	0	0	0	0	0	Planned	179.4	58.8361	1995-1999	Tuesday
83	15	Male	MWF	3	Chronic glomerulonephritis	I619	1	0	1	0	0	0	0	0	Emergency	230.167	46.0861	1995-1999	Wednesday
84	486	Female	TTS	3	Diabetes mellitus	J90	0	0	0	0	0	0	0	0	Planned	3.86667	48.7389	1995-1999	Saturday
85	191	Male	MWF	3	Chronic glomerulonephritis	T809	1	0	0	0	1	0	0	0	Emergency	38.1	74.6806	1995-1999	Monday
86	355	Female	MWF	3	Diabetes mellitus	J81	1	1	0	0	0	0	0	0	Emergency	35	65.5583	1995-1999	Monday
87	264	Male	MWF	3	Diabetes mellitus	S2230	0	0	0	0	0	0	0	0	Planned	57.3	70.7722	1995-1999	Tuesday
88	494	Male	TTS	3	Diabetes mellitus	I209	1	0	0	1	0	0	0	0	Emergency	6.73333	63.4972	1995-1999	Tuesday
89	315	Male	MWF	3	Chronic glomerulonephritis	K254	0	0	0	0	0	0	0	0	Planned	47.1	58.1167	1995-1999	Wednesday
90	472	Female	TTS	3	Diabetes mellitus	E112	0	0	0	0	0	0	0	0	Planned	11.6667	56.2417	1995-1999	Wednesday
91	82	Female	TTS	3	Chronic glomerulonephritis	S7200	0	0	0	0	0	0	0	0	Planned	159.467	58.3833	1995-1999	Friday
92	304	Female	TTS	3	Chronic glomerulonephritis	H348	0	0	0	0	0	0	0	0	Planned	45.7	46.2361	1995-1999	Sunday
93	432	Female	TTS	3	Chronic glomerulonephritis	J81	1	1	0	0	0	0	0	0	Emergency	4.13333	75.6083	1995-1999	Monday
94	496	Male	MWF	3	Diabetes mellitus	N189	0	0	0	0	0	0	0	0	Planned	4.06667	59.8361	1995-1999	Monday
95	58	Female	TTS	3	Others	J81	1	1	0	0	0	0	0	0	Emergency	180.333	61.3833	1995-1999	Tuesday
96	95	Male	MWF	3	Unknown	I10	1	0	0	0	1	0	0	0	Emergency	122.467	60.8556	1995-1999	Monday
97	105	Male	MWF	3	Chronic glomerulonephritis	K567	0	0	0	0	0	0	0	0	Planned	117.9	55.1694	1995-1999	Monday
98	197	Male	MWF	3	Chronic glomerulonephritis	S2230	0	0	0	0	0	0	0	0	Planned	148.033	52.0611	1995-1999	Monday
99	407	Male	MWF	3	Diabetes mellitus	J81	1	1	0	0	0	0	0	0	Emergency	25.2333	49.9278	1995-1999	Monday
100	207	Male	TTS	3	Chronic glomerulonephritis	J81	1	1	0	0	0	0	0	0	Emergency	77.3667	55.1361	1995-1999	Tuesday
101	311	Male	MWF	3	Chronic glomerulonephritis	T825	0	0	0	0	0	0	0	0	Planned	4.2	52.5889	1995-1999	Tuesday
102	192	Male	TTS	3	Polycystic kidney disease	K922	0	0	0	0	0	0	0	0	Planned	113.467	65.1417	1995-1999	Wednesday
103	355	Female	MWF	3	Diabetes mellitus	J81	1	1	0	0	0	0	0	0	Emergency	36.0333	65.6444	1995-1999	Friday
104	490	Male	TTS	3	Diabetes mellitus	T809	1	0	0	0	1	0	0	0	Emergency	4.03333	46.3639	1995-1999	Saturday
105	7	Male	MWF	3	Chronic glomerulonephritis	K250	0	0	0	0	0	0	0	0	Planned	307.233	49.3194	1995-1999	Monday
106	350	Male	MWF	3	Diabetes mellitus	J81	1	1	0	0	0	0	0	0	Emergency	40.2333	63.7833	1995-1999	Monday
107	105	Male	MWF	3	Chronic glomerulonephritis	K658	0	0	0	0	0	0	0	0	Planned	118.4	55.2111	1995-1999	Wednesday
108	483	Female	TTS	3	Diabetes mellitus	J81	1	1	0	0	0	0	0	0	Emergency	4.86667	64.3806	1995-1999	Thursday
109	39	Male	MWF	3	Diabetes mellitus	N189	0	0	0	0	0	0	0	0	Planned	10.4	60.5472	1995-1999	Monday
110	86	Female	MWF	3	Chronic glomerulonephritis	T810	0	0	0	0	0	0	0	0	Planned	84.0333	62.5722	1995-1999	Monday
111	252	Female	TTS	3	Chronic glomerulonephritis	I499	1	0	0	0	0	1	0	0	Emergency	26.1333	66.8778	1995-1999	Tuesday
112	206	Female	TTS	3	Chronic glomerulonephritis	E162	0	0	0	0	0	0	0	0	Planned	24.7	63.7083	1995-1999	Thursday
113	304	Female	TTS	3	Chronic glomerulonephritis	I499	1	0	0	0	0	1	0	0	Emergency	46.8333	46.3306	1995-1999	Sunday
114	76	Female	MWF	3	Chronic glomerulonephritis	T827	0	0	0	0	0	0	0	1	Emergency	164.433	60.1778	1995-1999	Monday
115	122	Female	TTS	3	Chronic glomerulonephritis	J81	1	1	0	0	0	0	0	0	Emergency	128	72.4028	1995-1999	Monday
116	350	Male	MWF	3	Diabetes mellitus	J81	1	1	0	0	0	0	0	0	Emergency	40.7	63.8222	1995-1999	Monday
117	336	Male	TTS	3	Diabetes mellitus	I48	1	0	0	0	0	1	0	0	Emergency	37.1333	65.3611	1995-1999	Tuesday
118	1664	Male	TTS	3	Diabetes mellitus	E162	0	0	0	0	0	0	0	0	Planned	7.83333	33.0806	1995-1999	Tuesday
119	408	Male	MWF	3	Diabetes mellitus	J189	0	0	0	0	0	0	0	1	Emergency	21.6667	47.4472	1995-1999	Thursday
120	210	Female	MWF	3	Diabetes mellitus	K254	0	0	0	0	0	0	0	0	Planned	73.9	63.8306	1995-1999	Friday
121	535	Female	TTS	3	Diabetes mellitus	R739	0	0	0	0	0	0	0	0	Planned	7.5	69.4889	1995-1999	Friday
122	215	Male	MWF	3	Diabetes mellitus	N189	0	0	0	0	0	0	0	0	Planned	45.9667	56.6528	1995-1999	Saturday
123	388	Male	TTS	3	Diabetes mellitus	M7265	0	0	0	0	0	0	0	1	Emergency	17.0667	47.5	1995-1999	Monday
124	186	Male	MWF	3	Chronic glomerulonephritis	S300	0	0	0	0	0	0	0	0	Planned	91.0667	54.1556	1995-1999	Thursday
125	191	Male	MWF	3	Chronic glomerulonephritis	I420	1	0	0	0	1	0	0	0	Emergency	40.0333	74.8417	1995-1999	Thursday
126	105	Male	MWF	3	Chronic glomerulonephritis	K254	0	0	0	0	0	0	0	0	Planned	119.167	55.275	1995-1999	Friday
127	491	Male	MWF	3	Chronic glomerulonephritis	K260	0	0	0	0	0	0	0	0	Planned	8.33333	48.55	1995-1999	Friday
128	368	Female	FHD	4	Diabetes mellitus	S3280	0	0	0	0	0	0	0	0	Planned	36.4	71.5	1995-1999	Saturday
129	254	Female	MWF	3	Chronic glomerulonephritis	B029	0	0	0	0	0	0	0	1	Emergency	71.1333	51.2194	1995-1999	Tuesday
130	203	Female	MWF	3	Nephrosclerosis	J90	1	1	0	0	0	0	0	0	Emergency	45.0667	82.3556	1995-1999	Friday
131	488	Male	MWF	3	Diabetes mellitus	J81	1	1	0	0	0	0	0	0	Emergency	6.83333	51.5194	1995-1999	Sunday
132	267	Male	MWF	3	Chronic glomerulonephritis	J069	0	0	0	0	0	0	0	1	Emergency	62.1333	80.3333	1995-1999	Friday
133	76	Female	MWF	3	Chronic glomerulonephritis	I828	0	0	0	0	0	0	0	0	Planned	165.367	60.2556	1995-1999	Monday
134	338	Female	TTS	3	Chronic glomerulonephritis	I442	1	0	0	0	0	1	0	0	Emergency	44.8333	51.8361	1995-1999	Tuesday
135	424	Male	MWF	3	Diabetes mellitus	K620	0	0	0	0	0	0	0	0	Planned	17.4	59.7833	1995-1999	Wednesday
136	62	Male	TTS	3	Chronic glomerulonephritis	I639	1	0	1	0	0	0	0	0	Emergency	181.467	55.1167	1995-1999	Thursday
137	472	Female	TTS	3	Diabetes mellitus	I10	1	0	0	0	1	0	0	0	Emergency	14	56.4361	1995-1999	Thursday
138	122	Female	TTS	3	Chronic glomerulonephritis	I10	1	0	0	0	1	0	0	0	Emergency	129.067	72.4917	1995-1999	Friday
139	477	Female	MWF	3	Others	R000	1	0	0	0	0	1	0	0	Emergency	14.8667	19.8806	1995-1999	Friday
140	192	Male	TTS	3	Polycystic kidney disease	J069	0	0	0	0	0	0	0	1	Emergency	115.267	65.2917	1995-1999	Tuesday
141	30	Male	MWF	3	Chronic glomerulonephritis	I619	1	0	1	0	0	0	0	0	Emergency	211.1	38.3028	1995-1999	Thursday
142	423	Male	MWF	3	Chronic glomerulonephritis	T825	0	0	0	0	0	0	0	0	Planned	8.56667	78.3889	1995-1999	Wednesday
143	17	Male	MWF	3	Chronic glomerulonephritis	I639	1	0	1	0	0	0	0	0	Emergency	261.4	54.15	1995-1999	Friday
144	92	Female	MWF	3	Diabetes mellitus	B029	0	0	0	0	0	0	0	1	Emergency	7.4	78.8111	1995-1999	Monday
145	160	Male	MWF	3	Chronic glomerulonephritis	T828	0	0	0	0	0	0	0	0	Planned	110.8	55.3028	1995-1999	Monday
146	244	Female	MWF	3	Chronic glomerulonephritis	T825	0	0	0	0	0	0	0	0	Planned	57.3333	76.7278	1995-1999	Tuesday
147	491	Male	MWF	3	Chronic glomerulonephritis	I710	1	0	0	0	0	0	1	0	Emergency	9.86667	48.6778	1995-1999	Wednesday
148	457	Female	MWF	3	Chronic glomerulonephritis	J069	0	0	0	0	0	0	0	1	Emergency	18.1	47.6944	1995-1999	Sunday
149	53	Female	TTS	3	Chronic glomerulonephritis	E211	0	0	0	0	0	0	0	0	Planned	187.333	56.3667	1995-1999	Monday
150	252	Female	TTS	3	Chronic glomerulonephritis	I639	1	0	1	0	0	0	0	0	Emergency	28.4	67.0667	1995-1999	Monday
151	71	Female	MWF	3	Chronic glomerulonephritis	E211	0	0	0	0	0	0	0	0	Planned	169.367	50.0667	1995-1999	Tuesday
152	105	Male	MWF	3	Chronic glomerulonephritis	K658	0	0	0	0	0	0	0	0	Planned	120.967	55.425	1995-1999	Friday
153	106	Male	TTS	3	Chronic glomerulonephritis	S300	0	0	0	0	0	0	0	0	Planned	60.8	68.6333	1995-1999	Friday
154	263	Male	TTS	3	Chronic glomerulonephritis	N189	0	0	0	0	0	0	0	0	Planned	65.4	73.8333	1995-1999	Saturday
155	16	Male	MWF	3	IgA nephropathy	J81	1	1	0	0	0	0	0	0	Emergency	232.267	63.8167	1995-1999	Monday
156	180	Male	MWF	3	Chronic glomerulonephritis	T828	0	0	0	0	0	0	0	0	Planned	82.5667	53.1972	1995-1999	Monday
157	360	Female	MWF	3	Diabetes mellitus	T809	1	0	0	0	1	0	0	0	Emergency	25.9	64.0278	1995-1999	Tuesday
158	276	Male	TTS	3	Diabetes mellitus	L031	0	0	0	0	0	0	0	1	Emergency	62.0667	45.4972	1995-1999	Wednesday
159	278	Male	TTS	3	Chronic glomerulonephritis	J209	0	0	0	0	0	0	0	1	Emergency	51.8667	67.2361	1995-1999	Thursday
160	72	Male	MWF	3	Chronic glomerulonephritis	T828	0	0	0	0	0	0	0	0	Planned	168.867	52.4889	1995-1999	Monday
161	86	Female	MWF	3	Chronic glomerulonephritis	M5456	0	0	0	0	0	0	0	0	Planned	86.7667	62.8	1995-1999	Monday
162	392	Male	MWF	3	Diabetes mellitus	M7911	0	0	0	0	0	0	0	0	Planned	20	53.8778	1995-1999	Wednesday
163	367	Male	TTS	3	Diabetes mellitus	I639	1	0	1	0	0	0	0	0	Emergency	38.6333	47.8889	1995-1999	Thursday
164	514	Male	TTS	3	Diabetes mellitus	T828	0	0	0	0	0	0	0	0	Planned	7.2	61.4833	1995-1999	Thursday
165	331	Male	TTS	3	Diabetes mellitus	J81	1	1	0	0	0	0	0	0	Emergency	47.3	65.8722	1995-1999	Sunday
166	462	Male	TTS	3	Diabetes mellitus	I674	1	0	0	0	1	0	0	0	Emergency	12.7667	61.0417	1995-1999	Tuesday
167	186	Male	MWF	3	Chronic glomerulonephritis	J189	0	0	0	0	0	0	0	1	Emergency	93.9	54.3917	1995-1999	Sunday
168	4	Male	MWF	3	Chronic glomerulonephritis	M5456	0	0	0	0	0	0	0	0	Planned	255.633	69.1167	1995-1999	Monday
169	416	Male	MWF	3	Chronic glomerulonephritis	J81	1	1	0	0	0	0	0	0	Emergency	46.2667	38.4056	1995-1999	Monday
170	237	Male	TTS	3	Chronic glomerulonephritis	N309	0	0	0	0	0	0	0	1	Emergency	54.5667	71.7028	1995-1999	Tuesday
171	392	Male	MWF	3	Diabetes mellitus	E162	0	0	0	0	0	0	0	0	Planned	20.7	53.9361	1995-1999	Wednesday
172	70	Female	MWF	3	Chronic glomerulonephritis	K559	1	0	0	0	0	0	1	0	Emergency	174.1	72.1917	1995-1999	Friday
173	1671	Male	TTS	3	Chronic glomerulonephritis	J90	1	1	0	0	0	0	0	0	Emergency	3.63333	58.1333	1995-1999	Friday
174	331	Male	TTS	3	Diabetes mellitus	N189	0	0	0	0	0	0	0	0	Planned	47.8	65.9139	1995-1999	Monday
175	426	Male	TTS	3	Diabetes mellitus	M5456	0	0	0	0	0	0	0	0	Planned	13.1333	70.1194	1995-1999	Monday
176	485	Female	TTS	3	Others	I10	1	0	0	0	1	0	0	0	Emergency	13.1	59.075	1995-1999	Tuesday
177	176	Male	MWF	3	Chronic glomerulonephritis	N189	0	0	0	0	0	0	0	0	Planned	9.26667	58.3222	1995-1999	Wednesday
178	480	Male	TTS	3	Chronic glomerulonephritis	R51	0	0	0	0	0	0	0	0	Planned	3.13333	19.9417	1995-1999	Saturday
179	78	Female	MWF	3	Chronic glomerulonephritis	S4230	0	0	0	0	0	0	0	0	Planned	166.667	62.5722	1995-1999	Sunday
180	346	Female	TTS	3	Chronic glomerulonephritis	G459	1	0	1	0	0	0	0	0	Emergency	44.4333	54.1278	1995-1999	Tuesday
181	144	Male	TTS	3	Chronic glomerulonephritis	F059	0	0	0	0	0	0	0	0	Planned	127.433	45.6111	1995-1999	Wednesday
182	532	Male	TTS	3	Diabetes mellitus	S7200	0	0	0	0	0	0	0	0	Planned	3.5	71.5528	1995-1999	Saturday
183	392	Male	MWF	3	Diabetes mellitus	A09	0	0	0	0	0	0	0	1	Emergency	21.3333	53.9889	1995-1999	Monday
184	1	Female	MWF	3	Chronic glomerulonephritis	E853	0	0	0	0	0	0	0	0	Planned	196.4	51.8139	1995-1999	Wednesday
185	342	Female	TTS	3	Diabetes mellitus	S913	0	0	0	0	0	0	0	0	Planned	39.9667	64.6667	1995-1999	Thursday
186	497	Male	TTS	3	Diabetes mellitus	I499	1	0	0	0	0	1	0	0	Emergency	11.5333	42.2639	1995-1999	Thursday
187	347	Male	MWF	3	Diabetes mellitus	A09	0	0	0	0	0	0	0	1	Emergency	45.4333	68.8111	1995-1999	Friday
188	368	Female	MWF	3	Diabetes mellitus	T240	0	0	0	0	0	0	0	0	Planned	40.0333	71.8028	1995-1999	Friday
189	378	Male	MWF	3	Diabetes mellitus	K221	0	0	0	0	0	0	0	0	Planned	38.2333	61.5667	1995-1999	Friday
190	430	Male	TTS	3	Chronic glomerulonephritis	K254	0	0	0	0	0	0	0	0	Planned	10.7333	41.6833	1995-1999	Saturday
191	331	Male	MWF	3	Diabetes mellitus	J81	1	1	0	0	0	0	0	0	Emergency	48.4667	65.9694	1995-1999	Sunday
192	140	Male	MWF	3	Chronic glomerulonephritis	B029	0	0	0	0	0	0	0	0	Planned	123.667	47.4833	1995-1999	Monday
193	491	Male	MWF	3	Chronic glomerulonephritis	I710	1	0	0	0	0	0	1	0	Emergency	12.1	48.8639	1995-1999	Monday
194	237	Male	TTS	3	Chronic glomerulonephritis	J81	1	1	0	0	0	0	0	0	Emergency	55.5	71.7806	1995-1999	Tuesday
195	439	Male	TTS	3	Diabetes mellitus	C220	0	0	0	0	0	0	0	0	Planned	20.8	61.25	1995-1999	Tuesday
196	105	Male	MWF	3	Chronic glomerulonephritis	K658	0	0	0	0	0	0	0	0	Planned	122.967	55.5917	1995-1999	Wednesday
197	1671	Male	TTS	3	Chronic glomerulonephritis	J90	1	1	0	0	0	0	0	0	Emergency	4.46667	58.2028	1995-1999	Wednesday
198	128	Female	MWF	3	Chronic glomerulonephritis	T809	1	0	0	0	1	0	0	0	Emergency	101.233	67.8472	1995-1999	Monday
199	350	Male	MWF	3	Diabetes mellitus	R402	1	0	1	0	0	0	0	0	Emergency	45.0333	64.1833	1995-1999	Monday
200	511	Female	TTS	3	Diabetes mellitus	R739	0	0	0	0	0	0	0	0	Planned	4.26667	67.425	1995-1999	Monday
201	202	Male	TTS	3	Chronic glomerulonephritis	G409	1	0	1	0	0	0	0	0	Emergency	90.7	51.5056	1995-1999	Tuesday
202	221	Male	TTS	3	Chronic glomerulonephritis	T828	0	0	0	0	0	0	0	0	Planned	85.2	55.1	1995-1999	Tuesday
203	50	Male	MWF	3	Diabetes mellitus	K659	0	0	0	0	0	0	0	1	Emergency	76.6	65.7278	1995-1999	Wednesday
204	389	Male	MWF	3	Chronic glomerulonephritis	K802	0	0	0	0	0	0	0	0	Planned	32.0667	59.0194	1995-1999	Wednesday
205	1664	Male	TTS	3	Diabetes mellitus	J209	0	0	0	0	0	0	0	1	Emergency	12.2333	33.4472	1995-1999	Thursday
206	164	Male	MWF	3	Chronic glomerulonephritis	T825	0	0	0	0	0	0	0	0	Planned	108.933	58.2694	1995-1999	Monday
207	316	Male	MWF	3	Diabetes mellitus	A09	0	0	0	0	0	0	0	1	Emergency	36.2667	68.6361	1995-1999	Friday
208	207	Male	TTS	3	Chronic glomerulonephritis	R100	0	0	0	0	0	0	0	0	Planned	82.9667	55.6028	1995-1999	Saturday
209	520	Male	TTS	3	Diabetes mellitus	J81	1	1	0	0	0	0	0	0	Emergency	6.53333	47.9417	1995-1999	Saturday
210	139	Female	MWF	3	Polycystic kidney disease	I10	1	0	0	0	1	0	0	0	Emergency	103.833	74.25	1995-1999	Monday
211	520	Male	TTS	3	Diabetes mellitus	J81	1	1	0	0	0	0	0	0	Emergency	6.6	47.9472	1995-1999	Monday
212	19	Female	MWF	3	Chronic glomerulonephritis	J81	1	1	0	0	0	0	0	0	Emergency	165.5	50.2278	1995-1999	Tuesday
213	38	Female	MWF	3	Chronic glomerulonephritis	I10	1	0	0	0	1	0	0	0	Emergency	205.6	75.7306	1995-1999	Friday
214	396	Male	TTS	3	Chronic glomerulonephritis	E162	0	0	0	0	0	0	0	0	Planned	28.6333	62.6611	1995-1999	Friday
215	102	Male	MWF	3	Chronic glomerulonephritis	H356	0	0	0	0	0	0	0	0	Planned	132.767	68.0556	1995-1999	Monday
216	106	Male	TTS	3	Chronic glomerulonephritis	K254	0	0	0	0	0	0	0	0	Planned	63.6667	68.8722	1995-1999	Monday
217	449	Male	MWF	3	Chronic glomerulonephritis	D381	0	0	0	0	0	0	0	0	Planned	18	71.8944	1995-1999	Monday
218	520	Male	TTS	3	Diabetes mellitus	J81	1	1	0	0	0	0	0	0	Emergency	6.83333	47.9667	1995-1999	Monday
219	528	Male	MWF	3	Chronic glomerulonephritis	C349	0	0	0	0	0	0	0	0	Planned	5.56667	67.2361	1995-1999	Wednesday
220	192	Male	TTS	3	Polycystic kidney disease	D381	0	0	0	0	0	0	0	0	Planned	119.233	65.6222	1995-1999	Thursday
221	1671	Male	TTS	3	Chronic glomerulonephritis	K920	0	0	0	0	0	0	0	0	Planned	5.5	58.2889	1995-1999	Saturday
222	74	Male	MWF	3	Chronic glomerulonephritis	J189	0	0	0	0	0	0	0	1	Emergency	170.833	41.825	1995-1999	Monday
223	422	Female	MWF	3	Diabetes mellitus	J189	0	0	0	0	0	0	0	1	Emergency	23.8	63.0306	1995-1999	Monday
224	387	Male	TTS	3	Chronic glomerulonephritis	J459	0	0	0	0	0	0	0	0	Planned	31.6	77.0556	1995-1999	Tuesday
225	523	Male	TTS	3	Chronic glomerulonephritis	T828	0	0	0	0	0	0	0	0	Planned	3.4	80.7583	1995-1999	Thursday
226	50	Male	MWF	3	Diabetes mellitus	K254	0	0	0	0	0	0	0	0	Planned	77.6	65.8111	1995-1999	Friday
227	358	Male	TTS	3	Diabetes mellitus	I639	1	0	1	0	0	0	0	0	Emergency	40.1667	67.4222	1995-1999	Saturday
228	360	Female	MWF	3	Diabetes mellitus	T809	1	0	0	0	1	0	0	0	Emergency	29.0667	64.2917	1995-1999	Friday
229	172	Male	MWF	3	Diabetes mellitus	T009	0	0	0	0	0	0	0	0	Planned	118.2	51.6111	1995-1999	Monday
230	342	Female	TTS	3	Diabetes mellitus	T825	0	0	0	0	0	0	0	0	Planned	41.4667	64.7917	1995-1999	Monday
231	1671	Male	TTS	3	Chronic glomerulonephritis	J869	0	0	0	0	0	0	0	1	Emergency	5.83333	58.3167	1995-1999	Tuesday
232	267	Male	MWF	3	Chronic glomerulonephritis	T809	1	0	0	0	1	0	0	0	Emergency	66.8667	80.7278	1995-1999	Wednesday
233	544	Male	TTS	3	Nephrosclerosis	N189	0	0	0	0	0	0	0	0	Planned	4.86667	75.1222	1995-1999	Thursday
234	102	Male	MWF	3	Chronic glomerulonephritis	H356	0	0	0	0	0	0	0	0	Planned	133.467	68.1139	1995-1999	Monday
235	237	Male	TTS	3	Chronic glomerulonephritis	I48	1	0	0	0	0	1	0	0	Emergency	57.1667	71.9194	1995-1999	Thursday
236	367	Male	TTS	3	Diabetes mellitus	G629	0	0	0	0	0	0	0	0	Planned	41.8667	48.1583	1995-1999	Thursday
237	407	Male	TTS	3	Diabetes mellitus	N189	0	0	0	0	0	0	0	0	Planned	31.9667	50.4889	1995-1999	Thursday
238	387	Male	TTS	3	Chronic glomerulonephritis	J81	1	1	0	0	0	0	0	0	Emergency	32.2667	77.1111	1995-1999	Monday
239	392	Male	MWF	3	Diabetes mellitus	T828	0	0	0	0	0	0	0	0	Planned	23.4667	54.1667	1995-1999	Wednesday
240	176	Male	MWF	3	Chronic glomerulonephritis	N189	0	0	0	0	0	0	0	0	Planned	12	58.55	1995-1999	Wednesday
241	53	Female	TTS	3	Chronic glomerulonephritis	T828	0	0	0	0	0	0	0	0	Planned	191.533	56.7167	1995-1999	Thursday
242	515	Male	TTS	3	Diabetes mellitus	T828	0	0	0	0	0	0	0	0	Planned	8.93333	55.3611	1995-1999	Thursday
243	267	Male	MWF	3	Chronic glomerulonephritis	T809	1	0	0	0	1	0	0	0	Emergency	67.6	80.7889	1995-1999	Friday
244	192	Male	TTS	3	Polycystic kidney disease	C780	0	0	0	0	0	0	0	0	Planned	120.5	65.7278	1995-1999	Monday
245	1667	Male	TTS	3	Diabetes mellitus	I709	0	0	0	0	0	0	0	0	Planned	10.5333	61.6194	1995-1999	Monday
246	480	Male	TTS	3	Chronic glomerulonephritis	N189	0	0	0	0	0	0	0	0	Planned	6.03333	20.1833	1995-1999	Thursday
247	380	Male	MWF	3	Chronic glomerulonephritis	T828	0	0	0	0	0	0	0	0	Planned	36.9333	65.7833	1995-1999	Friday
248	1670	Male	TTS	3	Diabetes mellitus	I951	1	0	0	0	1	0	0	0	Emergency	7	50.0472	1995-1999	Friday
249	350	Male	MWF	3	Diabetes mellitus	J069	0	0	0	0	0	0	0	1	Emergency	47.3333	64.375	1995-1999	Monday
250	432	Female	TTS	3	Chronic glomerulonephritis	N189	0	0	0	0	0	0	0	0	Planned	11.9333	76.2583	1995-1999	Tuesday
251	128	Female	MWF	3	Chronic glomerulonephritis	T809	1	0	0	0	1	0	0	0	Emergency	103.6	68.0444	1995-1999	Wednesday
252	528	Male	MWF	3	Chronic glomerulonephritis	K922	0	0	0	0	0	0	0	0	Planned	7.23333	67.375	1995-1999	Friday
253	404	Female	TTS	3	Others	I219	1	0	0	1	0	0	0	0	Emergency	3.16667	63.05	1995-1999	Sunday
254	49	Female	TTS	3	Chronic glomerulonephritis	T825	0	0	0	0	0	0	0	0	Planned	196.267	39.2278	1995-1999	Monday
255	217	Female	MWF	3	Diabetes mellitus	I209	1	0	0	1	0	0	0	0	Emergency	84.7333	59.7833	1995-1999	Monday
256	449	Male	MWF	3	Chronic glomerulonephritis	D381	0	0	0	0	0	0	0	0	Planned	19.9	72.0528	1995-1999	Wednesday
257	144	Male	TTS	3	Chronic glomerulonephritis	K254	0	0	0	0	0	0	0	0	Planned	130.833	45.8944	1995-1999	Tuesday
258	461	Female	TTS	3	Diabetes mellitus	J81	1	1	0	0	0	0	0	0	Emergency	21.5333	57.4167	1995-1999	Tuesday
259	217	Female	MWF	3	Diabetes mellitus	N189	0	0	0	0	0	0	0	0	Planned	85.0667	59.8111	1995-1999	Friday
260	287	Male	TTS	3	Diabetes mellitus	J189	0	0	0	0	0	0	0	1	Emergency	63.4333	64.8833	1995-1999	Saturday
261	490	Male	TTS	3	Diabetes mellitus	S6280	0	0	0	0	0	0	0	0	Planned	11.8	47.0111	1995-1999	Saturday
262	288	Female	MWF	3	Chronic glomerulonephritis	I209	0	0	0	0	0	0	0	0	Planned	23.6667	71.2861	1995-1999	Monday
263	343	Male	MWF	3	Chronic glomerulonephritis	J189	0	0	0	0	0	0	0	1	Emergency	49.3333	38.7944	1995-1999	Monday
264	451	Male	TTS	3	Diabetes mellitus	J209	0	0	0	0	0	0	0	1	Emergency	53.3333	59.3472	1995-1999	Tuesday
265	485	Female	TTS	3	Others	I10	1	0	0	0	1	0	0	0	Emergency	16.9667	59.3972	1995-1999	Tuesday
266	106	Male	TTS	3	Chronic glomerulonephritis	T809	1	0	0	0	1	0	0	0	Emergency	66.0333	69.0694	1995-1999	Thursday
267	4	Male	MWF	3	Chronic glomerulonephritis	J189	0	0	0	0	0	0	0	1	Emergency	259.867	69.4694	1995-1999	Friday
268	206	Female	TTS	3	Chronic glomerulonephritis	I209	1	0	0	1	0	0	0	0	Emergency	32.3	64.3417	1995-1999	Saturday
269	267	Male	MWF	3	Chronic glomerulonephritis	T809	1	0	0	0	1	0	0	0	Emergency	68.8333	80.8917	1995-1999	Monday
270	405	Male	TTS	3	Chronic glomerulonephritis	J81	1	1	0	0	0	0	0	0	Emergency	32.8	46.7333	1995-1999	Tuesday
271	114	Male	MWF	3	Chronic glomerulonephritis	J209	0	0	0	0	0	0	0	1	Emergency	141.467	59.1083	1995-1999	Wednesday
272	276	Male	TTS	3	Diabetes mellitus	I639	1	0	1	0	0	0	0	0	Emergency	67.3333	45.9361	1995-1999	Wednesday
273	39	Male	MWF	3	Diabetes mellitus	N189	0	0	0	0	0	0	0	0	Planned	18.3	61.2056	1995-1999	Friday
274	252	Female	TTS	3	Chronic glomerulonephritis	G450	1	0	1	0	0	0	0	0	Emergency	34.1667	67.5472	1995-1999	Wednesday
275	438	Female	MWF	3	Chronic glomerulonephritis	R040	0	0	0	0	0	0	0	0	Planned	26.9	72.1361	1995-1999	Wednesday
276	215	Male	MWF	3	Diabetes mellitus	K254	0	0	0	0	0	0	0	0	Planned	53.7	57.2972	1995-1999	Friday
277	343	Male	MWF	3	Chronic glomerulonephritis	H103	0	0	0	0	0	0	0	1	Emergency	50.0333	38.8528	1995-1999	Monday
278	176	Male	MWF	3	Chronic glomerulonephritis	J81	1	1	0	0	0	0	0	0	Emergency	13.8333	58.7028	1995-1999	Wednesday
279	119	Male	MWF	3	Others	R02	0	0	0	0	0	0	0	0	Planned	135.867	47.9278	1995-1999	Friday
280	329	Male	MWF	3	Chronic glomerulonephritis	K631	0	0	0	0	0	0	0	0	Planned	51.8667	60.7639	1995-1999	Thursday
281	514	Male	TTS	3	Diabetes mellitus	K284	0	0	0	0	0	0	0	0	Planned	13	61.9667	1995-1999	Friday
282	84	Female	TTS	3	Chronic glomerulonephritis	J029	0	0	0	0	0	0	0	1	Emergency	168.2	60.6861	1995-1999	Thursday
283	273	Male	MWF	3	Chronic glomerulonephritis	J329	0	0	0	0	0	0	0	1	Emergency	66.6667	38.6917	1995-1999	Thursday
284	246	Male	TTS	3	Chronic glomerulonephritis	I10	1	0	0	0	1	0	0	0	Emergency	78.3333	62.7111	1995-1999	Friday
285	217	Female	MWF	3	Diabetes mellitus	A419	0	0	0	0	0	0	0	1	Emergency	86.6	59.9389	1995-1999	Monday
286	102	Male	MWF	3	Chronic glomerulonephritis	E875	1	0	0	0	0	1	0	0	Emergency	136.5	68.3667	1995-1999	Tuesday
287	462	Male	TTS	3	Diabetes mellitus	C240	0	0	0	0	0	0	0	0	Planned	18.5333	61.5222	1995-1999	Tuesday
288	368	Female	MWF	3	Diabetes mellitus	T809	1	0	0	0	1	0	0	0	Emergency	44.8	72.2	1995-1999	Wednesday
289	489	Female	TTS	3	Chronic glomerulonephritis	J81	1	1	0	0	0	0	0	0	Emergency	4.13333	64.4972	1995-1999	Thursday
290	19	Female	MWF	3	Chronic glomerulonephritis	T809	1	0	0	0	1	0	0	0	Emergency	169.7	50.5778	1995-1999	Wednesday
291	215	Male	MWF	3	Diabetes mellitus	J81	1	1	0	0	0	0	0	0	Emergency	54.9	57.3972	1995-1999	Friday
292	425	Female	MWF	3	Chronic glomerulonephritis	K567	0	0	0	0	0	0	0	0	Planned	19.1	63.0278	1995-1999	Saturday
293	215	Male	MWF	3	Diabetes mellitus	R104	0	0	0	0	0	0	0	0	Planned	54.9667	57.4028	1995-1999	Sunday
294	413	Male	MWF	3	Others	R509	0	0	0	0	0	0	0	0	Planned	33.4667	58.225	1995-1999	Monday
295	1671	Male	TTS	3	Chronic glomerulonephritis	J869	0	0	0	0	0	0	0	1	Emergency	9.5	58.6222	1995-1999	Tuesday
296	1664	Male	MWF	3	Diabetes mellitus	E162	0	0	0	0	0	0	0	0	Planned	17.0667	33.85	1995-1999	Thursday
297	19	Female	MWF	3	Chronic glomerulonephritis	C220	0	0	0	0	0	0	0	0	Planned	170.133	50.6139	1995-1999	Wednesday
298	314	Female	MWF	3	Diabetes mellitus	I639	1	0	1	0	0	0	0	0	Emergency	28.5	54.4194	1995-1999	Friday
299	415	Male	MWF	3	Polycystic kidney disease	J069	0	0	0	0	0	0	0	1	Emergency	19.7667	56.025	1995-1999	Thursday
300	348	Female	TTS	3	Diabetes mellitus	H356	0	0	0	0	0	0	0	0	Planned	50.6333	63.275	1995-1999	Friday
301	378	Male	MWF	3	Diabetes mellitus	A46	0	0	0	0	0	0	0	1	Emergency	44	62.0472	1995-1999	Saturday
302	244	Female	MWF	3	Chronic glomerulonephritis	T825	0	0	0	0	0	0	0	0	Planned	65.3333	77.3944	1995-1999	Monday
303	313	Female	TTS	3	Chronic glomerulonephritis	J459	0	0	0	0	0	0	0	0	Planned	34.7667	55.7083	1995-1999	Monday
304	463	Male	MWF	3	Diabetes mellitus	J81	1	1	0	0	0	0	0	0	Emergency	19.6667	58.825	1995-1999	Monday
305	149	Female	TTS	3	Diabetes mellitus	T828	0	0	0	0	0	0	0	0	Planned	124.467	55.8778	1995-1999	Wednesday
306	8	Male	TTS	3	Chronic glomerulonephritis	K250	0	0	0	0	0	0	0	0	Planned	267.433	47.1139	1995-1999	Monday
307	484	Male	MWF	3	Diabetes mellitus	K635	0	0	0	0	0	0	0	0	Planned	10	72.4611	1995-1999	Tuesday
308	21	Male	TTS	3	Chronic glomerulonephritis	S4230	0	0	0	0	0	0	0	0	Planned	281.667	52.3417	1995-1999	Saturday
309	1670	Male	TTS	3	Diabetes mellitus	I639	1	0	1	0	0	0	0	0	Emergency	10.7333	50.3583	1995-1999	Saturday
310	89	Female	MWF	3	Chronic glomerulonephritis	I716	1	0	0	0	0	0	1	0	Emergency	163	60.0028	1995-1999	Sunday
311	484	Male	MWF	3	Diabetes mellitus	K921	0	0	0	0	0	0	0	0	Planned	10.2333	72.4806	1995-1999	Tuesday
312	314	Female	MWF	3	Diabetes mellitus	I10	1	0	0	0	1	0	0	0	Emergency	29.3667	54.4917	1995-1999	Wednesday
313	449	Male	MWF	3	Chronic glomerulonephritis	C780	0	0	0	0	0	0	0	0	Planned	23.3667	72.3417	1995-1999	Wednesday
314	62	Male	TTS	3	Chronic glomerulonephritis	K85	0	0	0	0	0	0	0	0	Planned	191	55.9111	1995-1999	Monday
315	154	Female	MWF	3	Diabetes mellitus	J069	0	0	0	0	0	0	0	1	Emergency	99.6	70.4056	1995-1999	Wednesday
316	396	Male	TTS	3	Chronic glomerulonephritis	E162	0	0	0	0	0	0	0	0	Planned	34.3333	63.1361	1995-1999	Wednesday
317	260	Female	TTS	3	Chronic glomerulonephritis	T828	0	0	0	0	0	0	0	0	Planned	76.5667	64.8472	1995-1999	Thursday
318	363	Male	TTS	3	Diabetes mellitus	I619	1	0	1	0	0	0	0	0	Emergency	43.8	59.8722	1995-1999	Thursday
319	86	Female	MWF	3	Chronic glomerulonephritis	R262	0	0	0	0	0	0	0	0	Planned	95.1	63.4944	1995-1999	Tuesday
320	131	Female	MWF	3	Chronic glomerulonephritis	T825	0	0	0	0	0	0	0	0	Planned	135	62.3861	1995-1999	Wednesday
321	206	Female	TTS	3	Chronic glomerulonephritis	I709	0	0	0	0	0	0	0	0	Planned	35.8	64.6333	1995-1999	Saturday
322	218	Male	TTS	3	Chronic glomerulonephritis	N189	0	0	0	0	0	0	0	0	Planned	19.4667	83.325	1995-1999	Tuesday
323	489	Female	TTS	3	Chronic glomerulonephritis	N189	0	0	0	0	0	0	0	0	Planned	6.43333	64.6889	1995-1999	Thursday
324	246	Male	TTS	3	Chronic glomerulonephritis	R509	0	0	0	0	0	0	0	0	Planned	80.8667	62.9222	1995-1999	Saturday
325	168	Male	MWF	3	Chronic glomerulonephritis	T825	0	0	0	0	0	0	0	0	Planned	114.3	57.3361	1995-1999	Tuesday
326	350	Male	MWF	3	Diabetes mellitus	S3200	0	0	0	0	0	0	0	0	Planned	52	64.7639	1995-1999	Wednesday
327	426	Male	TTS	3	Diabetes mellitus	I209	1	0	0	1	0	0	0	0	Emergency	21.0667	70.7806	1995-1999	Friday
328	102	Male	MWF	3	Chronic glomerulonephritis	J81	1	1	0	0	0	0	0	0	Emergency	139.133	68.5861	1995-1999	Saturday
329	9	Male	MWF	3	Chronic glomerulonephritis	K85	0	0	0	0	0	0	0	0	Planned	280.233	50.3472	1995-1999	Monday
330	499	Male	TTS	3	Diabetes mellitus	I48	1	0	0	0	0	1	0	0	Emergency	5.33333	76.7306	1995-1999	Monday
331	76	Female	MWF	3	Chronic glomerulonephritis	T828	0	0	0	0	0	0	0	0	Planned	175.933	61.1361	1995-1999	Tuesday
332	149	Female	TTS	3	Diabetes mellitus	M5456	0	0	0	0	0	0	0	0	Planned	126.1	56.0139	1995-1999	Thursday
333	287	Male	TTS	3	Diabetes mellitus	T828	0	0	0	0	0	0	0	0	Planned	67.7667	65.2444	1995-1999	Thursday
334	536	Male	TTS	3	Diabetes mellitus	I209	1	0	0	1	0	0	0	0	Emergency	10.4	62.3333	1995-1999	Thursday
335	267	Male	MWF	3	Chronic glomerulonephritis	J81	1	1	0	0	0	0	0	0	Emergency	72.9667	81.2361	1995-1999	Sunday
336	12	Female	MWF	3	Chronic glomerulonephritis	I619	1	0	1	0	0	0	0	0	Emergency	312.767	67.4361	1995-1999	Wednesday
337	102	Male	MWF	3	Chronic glomerulonephritis	S4200	0	0	0	0	0	0	0	0	Planned	139.533	68.6194	1995-1999	Thursday
338	537	Male	TTS	3	Diabetes mellitus	I509	1	0	0	0	1	0	0	0	Emergency	10.9	63.4389	1995-1999	Saturday
339	345	Male	TTS	3	Diabetes mellitus	H912	0	0	0	0	0	0	0	0	Planned	15.3333	56.4667	1995-1999	Sunday
340	276	Male	TTS	3	Diabetes mellitus	I951	1	0	0	0	1	0	0	0	Emergency	71.6667	46.2972	1995-1999	Monday
341	215	Male	MWF	3	Diabetes mellitus	I709	0	0	0	0	0	0	0	0	Planned	57.8	57.6389	1995-1999	Wednesday
342	1679	Female	TTS	3	Diabetes mellitus	J90	1	1	0	0	0	0	0	0	Emergency	3	49.4611	1995-1999	Wednesday
343	116	Female	MWF	3	Chronic glomerulonephritis	G459	1	0	1	0	0	0	0	0	Emergency	67.8667	64.5667	1995-1999	Friday
344	119	Male	MWF	3	Others	T828	0	0	0	0	0	0	0	0	Planned	139.767	48.2528	1995-1999	Friday
345	274	Male	TTS	3	Chronic glomerulonephritis	I619	1	0	1	0	0	0	0	0	Emergency	46.5333	65.3972	1995-1999	Tuesday
346	542	Female	TTS	3	Diabetes mellitus	E112	0	0	0	0	0	0	0	0	Planned	11.6	72.6278	1995-1999	Tuesday
347	86	Female	MWF	3	Chronic glomerulonephritis	R529	0	0	0	0	0	0	0	0	Planned	96.5	63.6111	1995-1999	Wednesday
348	180	Male	MWF	3	Chronic glomerulonephritis	J189	0	0	0	0	0	0	0	1	Emergency	92.5333	54.0278	1995-1999	Wednesday
349	10	Male	MWF	3	Chronic glomerulonephritis	S1290	0	0	0	0	0	0	0	0	Planned	276.233	51.4806	1995-1999	Thursday
350	287	Male	TTS	3	Diabetes mellitus	J189	0	0	0	0	0	0	0	1	Emergency	68.4667	65.3028	1995-1999	Thursday
351	451	Male	TTS	3	Diabetes mellitus	E112	0	0	0	0	0	0	0	0	Planned	58.2667	59.7583	1995-1999	Thursday
352	252	Female	TTS	3	Chronic glomerulonephritis	J189	0	0	0	0	0	0	0	1	Emergency	38.6333	67.9194	1995-1999	Friday
353	445	Female	TTS	3	Diabetes mellitus	K921	0	0	0	0	0	0	0	0	Planned	24.9333	76.4694	1995-1999	Saturday
354	332	Female	TTS	3	Chronic glomerulonephritis	J81	1	1	0	0	0	0	0	0	Emergency	23.5667	65.125	1995-1999	Tuesday
355	262	Female	TTS	3	Chronic glomerulonephritis	B169	0	0	0	0	0	0	0	0	Planned	73.2	36.9167	1995-1999	Thursday
356	461	Female	TTS	3	Diabetes mellitus	F453	0	0	0	0	0	0	0	0	Planned	26.9667	57.8694	1995-1999	Saturday
357	461	Female	TTS	3	Diabetes mellitus	R11	0	0	0	0	0	0	0	0	Planned	27.0333	57.875	1995-1999	Monday
358	569	Female	TTS	3	Chronic glomerulonephritis	T825	0	0	0	0	0	0	0	0	Planned	6.83333	58.2833	1995-1999	Wednesday
359	252	Female	TTS	3	Chronic glomerulonephritis	J189	0	0	0	0	0	0	0	1	Emergency	39.1	67.9583	1995-1999	Friday
360	314	Female	MWF	3	Diabetes mellitus	E162	0	0	0	0	0	0	0	0	Planned	31.7333	54.6889	1995-1999	Friday
361	501	Male	MWF	3	Diabetes mellitus	T179	0	0	0	0	0	0	0	0	Planned	8.86667	67.9667	1995-1999	Friday
362	6	Male	FHD	4	Chronic glomerulonephritis	K359	0	0	0	0	0	0	0	1	Emergency	293.267	55.1389	1995-1999	Monday
363	1667	Male	TTS	3	Diabetes mellitus	R195	0	0	0	0	0	0	0	0	Planned	17.1	62.1667	1995-1999	Thursday
364	264	Male	MWF	3	Diabetes mellitus	I619	1	0	1	0	0	0	0	0	Emergency	71.8667	71.9861	1995-1999	Friday
365	236	Male	MWF	3	Chronic glomerulonephritis	I209	1	0	0	1	0	0	0	0	Emergency	74.7	54.2	1995-1999	Sunday
366	456	Male	TTS	3	Chronic glomerulonephritis	I10	1	0	0	0	1	0	0	0	Emergency	27.5333	76.4111	1995-1999	Tuesday
367	400	Female	MWF	3	Chronic glomerulonephritis	J81	1	1	0	0	0	0	0	0	Emergency	36.9	56.1778	1995-1999	Friday
368	347	Male	MWF	3	Diabetes mellitus	I619	1	0	1	0	0	0	0	0	Emergency	54.6333	69.5778	1995-1999	Saturday
369	387	Male	TTS	3	Chronic glomerulonephritis	J81	1	1	0	0	0	0	0	0	Emergency	39.6333	77.725	1995-1999	Tuesday
370	439	Male	TTS	3	Diabetes mellitus	C220	0	0	0	0	0	0	0	0	Planned	29.9667	62.0167	1995-1999	Tuesday
371	424	Male	MWF	3	Diabetes mellitus	N189	0	0	0	0	0	0	0	0	Planned	29.7667	60.8139	1995-1999	Wednesday
372	332	Female	TTS	3	Chronic glomerulonephritis	T828	0	0	0	0	0	0	0	0	Planned	24.5667	65.2083	1995-1999	Friday
373	311	Male	MWF	3	Chronic glomerulonephritis	K254	0	0	0	0	0	0	0	0	Planned	18.4	53.7722	1995-1999	Monday
374	496	Male	MWF	3	Diabetes mellitus	J81	1	1	0	0	0	0	0	0	Emergency	18.7333	61.0583	1995-1999	Monday
375	528	Male	MWF	3	Chronic glomerulonephritis	C349	0	0	0	0	0	0	0	0	Planned	14	67.9389	1995-1999	Monday
376	606	Female	MWF	3	Chronic glomerulonephritis	I714	1	0	0	0	0	0	1	0	Emergency	18.8	72.4417	1995-1999	Monday
377	552	Male	MWF	3	Chronic glomerulonephritis	K761	1	1	0	0	0	0	0	0	Emergency	11.3	74.4917	1995-1999	Tuesday
378	429	Female	MWF	3	Diabetes mellitus	A09	0	0	0	0	0	0	0	1	Emergency	13.3667	75.2528	1995-1999	Wednesday
379	164	Male	MWF	3	Chronic glomerulonephritis	T825	0	0	0	0	0	0	0	0	Planned	118.033	59.0278	1995-1999	Friday
380	430	Male	TTS	3	Chronic glomerulonephritis	K250	0	0	0	0	0	0	0	0	Planned	20.3333	42.4833	1995-1999	Friday
381	206	Female	TTS	3	Chronic glomerulonephritis	E162	0	0	0	0	0	0	0	0	Planned	38.5333	64.8611	1995-1999	Saturday
382	118	Male	MWF	3	Chronic glomerulonephritis	I709	0	0	0	0	0	0	0	0	Planned	147.633	56.175	1995-1999	Tuesday
383	233	Female	TTS	3	Diabetes mellitus	B029	0	0	0	0	0	0	0	1	Emergency	76.2667	71.3889	1995-1999	Tuesday
384	273	Male	MWF	3	Chronic glomerulonephritis	J039	0	0	0	0	0	0	0	1	Emergency	71.8667	39.125	1995-1999	Tuesday
385	102	Male	MWF	3	Chronic glomerulonephritis	T825	0	0	0	0	0	0	0	0	Planned	141.567	68.7889	1995-1999	Wednesday
386	233	Female	TTS	3	Diabetes mellitus	T509	0	0	0	0	0	0	0	0	Planned	76.3333	71.3944	1995-1999	Thursday
387	534	Male	TTS	3	Diabetes mellitus	N189	0	0	0	0	0	0	0	0	Planned	4.43333	67.8694	1995-1999	Thursday
388	331	Male	TTS	3	Diabetes mellitus	J81	1	1	0	0	0	0	0	0	Emergency	58.3	66.7889	1995-1999	Saturday
389	97	Male	MWF	3	Diabetes mellitus	J81	1	1	0	0	0	0	0	0	Emergency	4.46667	76.2083	1995-1999	Monday
390	139	Female	MWF	3	Polycystic kidney disease	M5456	0	0	0	0	0	0	0	0	Planned	113.033	75.0167	1995-1999	Monday
391	64	Male	MWF	3	Chronic glomerulonephritis	E211	0	0	0	0	0	0	0	0	Planned	192.3	55.5694	1995-1999	Thursday
392	164	Male	MWF	3	Chronic glomerulonephritis	T813	0	0	0	0	0	0	0	0	Planned	118.467	59.0639	1995-1999	Thursday
393	582	Male	MWF	3	Chronic glomerulonephritis	J81	1	1	0	0	0	0	0	0	Emergency	3.13333	74.0444	1995-1999	Saturday
394	119	Male	MWF	3	Others	I709	0	0	0	0	0	0	0	0	Planned	142.033	48.4417	1995-1999	Friday
395	24	Male	MWF	3	Chronic glomerulonephritis	M0099	0	0	0	0	0	0	0	1	Emergency	252.467	49.5472	1995-1999	Saturday
396	218	Male	TTS	3	Chronic glomerulonephritis	N189	0	0	0	0	0	0	0	0	Planned	22.7667	83.6	1995-1999	Saturday
397	98	Male	MWF	3	Chronic glomerulonephritis	M2555	0	0	0	0	0	0	0	0	Planned	153.7	58.625	1995-1999	Sunday
398	525	Male	MWF	3	Others	A09	0	0	0	0	0	0	0	1	Emergency	17.0667	51.8139	1995-1999	Monday
399	507	Male	MWF	3	Diabetes mellitus	I714	0	0	0	0	0	0	0	0	Planned	18.6333	73.7833	1995-1999	Thursday
400	429	Female	MWF	3	Diabetes mellitus	K922	0	0	0	0	0	0	0	0	Planned	14.3333	75.3333	1995-1999	Friday
401	480	Male	TTS	3	Chronic glomerulonephritis	E273	0	0	0	0	0	0	0	0	Planned	14.1333	20.8583	1995-1999	Saturday
402	424	Male	MWF	3	Diabetes mellitus	K559	1	0	0	0	0	0	1	0	Emergency	31.1333	60.9278	1995-1999	Wednesday
403	206	Female	TTS	3	Chronic glomerulonephritis	K259	0	0	0	0	0	0	0	0	Planned	39.6333	64.9528	1995-1999	Friday
404	276	Male	TTS	3	Diabetes mellitus	G459	1	0	1	0	0	0	0	0	Emergency	74.5333	46.5361	1995-1999	Friday
405	252	Female	TTS	3	Chronic glomerulonephritis	I10	1	0	0	0	1	0	0	0	Emergency	41.2333	68.1361	1995-1999	Monday
406	55	Male	MWF	3	Chronic glomerulonephritis	I639	1	0	1	0	0	0	0	0	Emergency	185	55.6694	1995-1999	Tuesday
407	273	Male	MWF	3	Chronic glomerulonephritis	J069	0	0	0	0	0	0	0	1	Emergency	73	39.2194	1995-1999	Tuesday
408	1681	Male	MWF	3	Diabetes mellitus	R739	0	0	0	0	0	0	0	0	Planned	3.5	64.2472	1995-1999	Wednesday
409	433	Male	TTS	3	Chronic glomerulonephritis	T809	1	0	0	0	1	0	0	0	Emergency	35.8	48.9444	1995-1999	Thursday
410	1667	Male	TTS	3	Diabetes mellitus	K635	0	0	0	0	0	0	0	0	Planned	19.2667	62.3472	1995-1999	Monday
411	360	Female	MWF	3	Diabetes mellitus	I709	0	0	0	0	0	0	0	0	Planned	38.7667	65.1	1995-1999	Tuesday
412	364	Female	TTS	3	Chronic glomerulonephritis	J069	0	0	0	0	0	0	0	1	Emergency	51.5333	66.3222	1995-1999	Tuesday
413	432	Female	TTS	3	Chronic glomerulonephritis	N189	0	0	0	0	0	0	0	0	Planned	20.4333	76.9667	1995-1999	Tuesday
414	336	Male	TTS	3	Diabetes mellitus	N189	0	0	0	0	0	0	0	0	Planned	52.3333	66.6278	1995-1999	Thursday
415	288	Female	MWF	3	Chronic glomerulonephritis	I209	0	0	0	0	0	0	0	0	Planned	31.7333	71.9583	1995-1999	Monday
416	233	Female	TTS	3	Diabetes mellitus	N189	0	0	0	0	0	0	0	0	Planned	77.8667	71.5222	1995-1999	Tuesday
417	17	Male	MWF	3	Chronic glomerulonephritis	A419	0	0	0	0	0	0	0	1	Emergency	275.1	55.2917	1995-1999	Wednesday
418	267	Male	MWF	3	Chronic glomerulonephritis	T809	1	0	0	0	1	0	0	0	Emergency	76.7333	81.55	1995-1999	Wednesday
419	360	Female	MWF	3	Diabetes mellitus	T809	1	0	0	0	1	0	0	0	Emergency	39.0333	65.1222	1995-1999	Wednesday
420	602	Female	MWF	3	Diabetes mellitus	K590	0	0	0	0	0	0	0	0	Planned	4.16667	64.2861	1995-1999	Wednesday
421	215	Male	TTS	3	Diabetes mellitus	H904	0	0	0	0	0	0	0	0	Planned	61.2667	57.9278	1995-1999	Thursday
422	368	Female	MWF	3	Diabetes mellitus	T809	1	0	0	0	1	0	0	0	Emergency	51.5	72.7583	1995-1999	Friday
423	449	Male	MWF	3	Chronic glomerulonephritis	K921	0	0	0	0	0	0	0	0	Planned	28.6333	72.7806	1995-1999	Wednesday
424	390	Male	MWF	3	Chronic glomerulonephritis	C64	0	0	0	0	0	0	0	0	Planned	71.1333	46.5	1995-1999	Saturday
425	528	Male	MWF	3	Chronic glomerulonephritis	C349	0	0	0	0	0	0	0	0	Planned	16.3	68.1306	1995-1999	Monday
426	557	Female	MWF	3	Chronic glomerulonephritis	T828	0	0	0	0	0	0	0	0	Planned	6.96667	81.25	1995-1999	Monday
427	432	Female	TTS	3	Chronic glomerulonephritis	I499	1	0	0	0	0	1	0	0	Emergency	21.1333	77.025	1995-1999	Tuesday
428	38	Female	MWF	3	Chronic glomerulonephritis	I639	1	0	1	0	0	0	0	0	Emergency	216.633	76.65	1995-1999	Friday
429	97	Male	MWF	3	Diabetes mellitus	J069	0	0	0	0	0	0	0	1	Emergency	6.43333	76.3722	1995-1999	Friday
430	439	Male	TTS	3	Diabetes mellitus	R100	0	0	0	0	0	0	0	0	Planned	32.6333	62.2389	1995-1999	Saturday
431	313	Female	TTS	3	Chronic glomerulonephritis	M2556	0	0	0	0	0	0	0	0	Planned	40.9667	56.225	1995-1999	Monday
432	76	Female	MWF	3	Chronic glomerulonephritis	K551	1	0	0	0	0	0	1	0	Emergency	180.533	61.5194	1995-1999	Tuesday
433	1669	Male	TTS	3	Chronic glomerulonephritis	S4200	0	0	0	0	0	0	0	0	Planned	18.3667	66.5806	1995-1999	Tuesday
434	252	Female	TTS	3	Chronic glomerulonephritis	J189	0	0	0	0	0	0	0	1	Emergency	42.4667	68.2389	1995-1999	Wednesday
435	206	Female	TTS	3	Chronic glomerulonephritis	R739	0	0	0	0	0	0	0	0	Planned	41	65.0667	1995-1999	Thursday
436	602	Female	MWF	3	Diabetes mellitus	T809	1	0	0	0	1	0	0	0	Emergency	4.9	64.3472	1995-1999	Friday
437	1671	Male	TTS	3	Chronic glomerulonephritis	T828	0	0	0	0	0	0	0	0	Planned	16.5	59.2056	1995-1999	Saturday
438	114	Male	MWF	3	Chronic glomerulonephritis	T828	0	0	0	0	0	0	0	0	Planned	150.133	59.8306	1995-1999	Monday
439	228	Male	MWF	3	Chronic glomerulonephritis	J069	0	0	0	0	0	0	0	1	Emergency	91.2667	66.2639	1995-1999	Wednesday
440	139	Female	MWF	3	Polycystic kidney disease	I639	1	0	1	0	0	0	0	0	Emergency	115.433	75.2167	1995-1999	Friday
441	480	Male	TTS	3	Chronic glomerulonephritis	F432	0	0	0	0	0	0	0	0	Planned	16.0333	21.0167	1995-1999	Monday
442	528	Male	MWF	3	Chronic glomerulonephritis	C349	0	0	0	0	0	0	0	0	Planned	16.9667	68.1861	1995-1999	Monday
443	1679	Female	TTS	3	Diabetes mellitus	T825	0	0	0	0	0	0	0	0	Planned	7.53333	49.8389	1995-1999	Tuesday
444	551	Male	MWF	3	Nephrosclerosis	J90	0	0	0	0	0	0	0	0	Planned	10.7	67.675	1995-1999	Wednesday
445	467	Male	TTS	3	Diabetes mellitus	K635	0	0	0	0	0	0	0	0	Planned	16.7333	65.7611	1995-1999	Friday
446	480	Male	TTS	3	Chronic glomerulonephritis	F432	0	0	0	0	0	0	0	0	Planned	16.3	21.0389	1995-1999	Tuesday
447	360	Female	MWF	3	Diabetes mellitus	T809	1	0	0	0	1	0	0	0	Emergency	40.4667	65.2417	1995-1999	Friday
448	252	Female	TTS	3	Chronic glomerulonephritis	T828	0	0	0	0	0	0	0	0	Planned	43.3333	68.3111	1995-1999	Tuesday
449	341	Male	MWF	3	Diabetes mellitus	J81	1	1	0	0	0	0	0	0	Emergency	13	55.9639	1995-1999	Tuesday
450	346	Female	TTS	3	Chronic glomerulonephritis	K559	1	0	0	0	0	0	1	0	Emergency	57.8	55.2417	1995-1999	Thursday
451	566	Male	MWF	3	Chronic glomerulonephritis	T809	0	0	0	0	0	0	0	0	Planned	7.66667	48.05	1995-1999	Friday
452	128	Female	MWF	3	Chronic glomerulonephritis	T809	1	0	0	0	1	0	0	0	Emergency	114.1	68.9194	1995-1999	Monday
453	145	Female	MWF	3	Chronic glomerulonephritis	M488	0	0	0	0	0	0	0	0	Planned	281.033	49.0917	1995-1999	Monday
454	445	Female	TTS	3	Diabetes mellitus	T825	0	0	0	0	0	0	0	0	Planned	29.9667	76.8889	1995-1999	Saturday
455	186	Male	MWF	3	Chronic glomerulonephritis	K810	0	0	0	0	0	0	0	1	Emergency	108.167	55.5806	1995-1999	Monday
456	66	Female	TTS	3	Chronic glomerulonephritis	J81	1	1	0	0	0	0	0	0	Emergency	194.4	46.6556	1995-1999	Tuesday
457	233	Female	TTS	3	Diabetes mellitus	J81	1	1	0	0	0	0	0	0	Emergency	79.9333	71.6944	1995-1999	Tuesday
458	341	Male	MWF	3	Diabetes mellitus	T828	0	0	0	0	0	0	0	0	Planned	13.5	56.0056	1995-1999	Wednesday
459	32	Male	MWF	3	Chronic glomerulonephritis	I330	0	0	0	0	0	0	0	1	Emergency	223.8	53.0944	1995-1999	Friday
460	259	Male	TTS	3	Chronic glomerulonephritis	K559	1	0	0	0	0	0	1	0	Emergency	57	81.5306	1995-1999	Monday
461	300	Female	MWF	3	Chronic glomerulonephritis	J81	1	1	0	0	0	0	0	0	Emergency	70.9333	73.9583	1995-1999	Monday
462	511	Female	TTS	3	Diabetes mellitus	R739	0	0	0	0	0	0	0	0	Planned	17.6333	68.5389	1995-1999	Tuesday
463	523	Male	TTS	3	Chronic glomerulonephritis	E834	0	0	0	0	0	0	0	0	Planned	15.7333	81.7861	1995-1999	Tuesday
464	24	Male	MWF	3	Chronic glomerulonephritis	K559	1	0	0	0	0	0	1	0	Emergency	255.867	49.8306	1995-1999	Thursday
465	304	Female	TTS	3	Chronic glomerulonephritis	I10	1	0	0	0	1	0	0	0	Emergency	64.7667	47.825	1995-1999	Monday
466	218	Male	TTS	3	Chronic glomerulonephritis	N189	0	0	0	0	0	0	0	0	Planned	26.3333	83.8972	1995-1999	Tuesday
467	331	Male	TTS	3	Diabetes mellitus	J81	1	1	0	0	0	0	0	0	Emergency	62.3	67.1222	1995-1999	Tuesday
468	348	Female	TTS	3	Diabetes mellitus	I509	0	0	0	0	0	0	0	0	Planned	58.8	63.9556	1995-1999	Tuesday
469	73	Male	MWF	3	Diabetes mellitus	I10	1	0	0	0	1	0	0	0	Emergency	14.1	68.5083	1995-1999	Thursday
470	341	Male	MWF	3	Diabetes mellitus	J90	0	0	0	0	0	0	0	0	Planned	14.0333	56.05	1995-1999	Friday
471	619	Male	MWF	3	Chronic glomerulonephritis	A09	0	0	0	0	0	0	0	1	Emergency	3.36667	28.2167	1995-1999	Saturday
472	439	Male	TTS	3	Diabetes mellitus	J81	1	1	0	0	0	0	0	0	Emergency	34.8	62.4167	1995-1999	Tuesday
473	360	Female	MWF	3	Diabetes mellitus	T809	1	0	0	0	1	0	0	0	Emergency	41.7667	65.35	1995-1999	Wednesday
474	392	Male	MWF	3	Diabetes mellitus	J069	0	0	0	0	0	0	0	1	Emergency	35.6	55.1778	1995-1999	Wednesday
475	1671	Male	TTS	3	Chronic glomerulonephritis	A419	0	0	0	0	0	0	0	1	Emergency	18.4667	59.3694	1995-1999	Wednesday
476	520	Male	TTS	3	Diabetes mellitus	K284	0	0	0	0	0	0	0	0	Planned	20.0667	49.0694	1995-1999	Saturday
477	600	Male	MWF	3	Chronic glomerulonephritis	M5456	0	0	0	0	0	0	0	0	Planned	8.4	37.6861	1995-1999	Sunday
478	243	Female	TTS	3	Chronic glomerulonephritis	N189	0	0	0	0	0	0	0	0	Planned	90.8333	46.6417	1995-1999	Monday
479	1656	Male	MWF	3	Chronic glomerulonephritis	I10	1	0	0	0	1	0	0	0	Emergency	2.6	68.475	1995-1999	Monday
480	451	Male	TTS	3	Diabetes mellitus	I48	1	0	0	0	0	1	0	0	Emergency	64.3667	60.2667	1995-1999	Tuesday
481	565	Male	TTS	3	Diabetes mellitus	J81	1	1	0	0	0	0	0	0	Emergency	6.2	54.3694	1995-1999	Wednesday
482	131	Female	MWF	3	Chronic glomerulonephritis	S000	0	0	0	0	0	0	0	0	Planned	142.6	63.0194	1995-1999	Friday
483	539	Male	TTS	3	Others	J189	0	0	0	0	0	0	0	1	Emergency	74.7	69.2417	1995-1999	Friday
484	534	Male	TTS	3	Diabetes mellitus	A09	0	0	0	0	0	0	0	1	Emergency	9.06667	68.2556	1995-1999	Saturday
485	102	Male	MWF	3	Chronic glomerulonephritis	J069	0	0	0	0	0	0	0	1	Emergency	146.267	69.1806	1995-1999	Sunday
486	32	Male	MWF	3	Chronic glomerulonephritis	J189	0	0	0	0	0	0	0	1	Emergency	224.8	53.1778	1995-1999	Monday
487	228	Male	MWF	3	Chronic glomerulonephritis	T809	1	0	0	0	1	0	0	0	Emergency	93.5	66.45	1995-1999	Monday
488	387	Male	TTS	3	Chronic glomerulonephritis	J189	0	0	0	0	0	0	0	1	Emergency	44.8667	78.1611	1995-1999	Monday
489	313	Female	TTS	3	Chronic glomerulonephritis	J459	0	0	0	0	0	0	0	0	Planned	43.5	56.4361	1995-1999	Tuesday
490	102	Male	MWF	3	Chronic glomerulonephritis	J459	0	0	0	0	0	0	0	0	Planned	146.367	69.1889	1995-1999	Wednesday
491	586	Male	TTS	3	Diabetes mellitus	J81	1	1	0	0	0	0	0	0	Emergency	2.8	48.6639	1995-1999	Thursday
492	591	Female	MWF	3	Diabetes mellitus	S099	0	0	0	0	0	0	0	0	Planned	8.26667	75.1139	1995-1999	Thursday
493	38	Female	MWF	3	Chronic glomerulonephritis	S7200	0	0	0	0	0	0	0	0	Planned	219.367	76.8778	1995-1999	Friday
494	312	Male	MWF	3	Diabetes mellitus	I635	1	0	1	0	0	0	0	0	Emergency	11.5667	75.8389	1995-1999	Friday
495	594	Female	TTS	3	Diabetes mellitus	K769	0	0	0	0	0	0	0	0	Planned	7.9	55.7139	1995-1999	Saturday
496	496	Male	MWF	3	Diabetes mellitus	J81	1	1	0	0	0	0	0	0	Emergency	23.9667	61.4944	1995-1999	Sunday
497	65	Female	TTS	3	Chronic glomerulonephritis	K559	1	0	0	0	0	0	1	0	Emergency	196.433	67.6806	1995-1999	Tuesday
498	246	Male	TTS	3	Chronic glomerulonephritis	L270	0	0	0	0	0	0	0	0	Planned	88.5333	63.5611	1995-1999	Tuesday
499	314	Female	MWF	3	Diabetes mellitus	J189	0	0	0	0	0	0	0	1	Emergency	37.8333	55.1972	1995-1999	Wednesday
500	197	Male	MWF	3	Chronic glomerulonephritis	J459	0	0	0	0	0	0	0	0	Planned	167.867	53.7139	1995-1999	Friday
501	602	Female	TTS	3	Diabetes mellitus	R11	0	0	0	0	0	0	0	0	Planned	7.7	64.5806	1995-1999	Saturday
502	590	Male	MWF	3	Diabetes mellitus	J81	1	1	0	0	0	0	0	0	Emergency	9.46667	62.2389	1995-1999	Sunday
503	221	Male	TTS	3	Chronic glomerulonephritis	J189	0	0	0	0	0	0	0	1	Emergency	99.9	56.325	1995-1999	Tuesday
504	362	Male	MWF	3	Diabetes mellitus	I702	0	0	0	0	0	0	0	0	Planned	56.7667	67.0778	1995-1999	Thursday
505	594	Female	TTS	3	Diabetes mellitus	K769	0	0	0	0	0	0	0	0	Planned	8.3	55.7472	1995-1999	Thursday
506	1669	Male	TTS	3	Chronic glomerulonephritis	K922	0	0	0	0	0	0	0	0	Planned	21.4	66.8333	1995-1999	Thursday
507	408	Male	MWF	3	Diabetes mellitus	T825	0	0	0	0	0	0	0	0	Planned	40.7333	49.0361	1995-1999	Friday
508	118	Male	MWF	3	Chronic glomerulonephritis	I48	1	0	0	0	0	1	0	0	Emergency	153	56.6222	1995-1999	Saturday
509	426	Male	TTS	3	Diabetes mellitus	R000	1	0	0	0	0	1	0	0	Emergency	28.8667	71.4306	1995-1999	Saturday
510	392	Male	MWF	3	Diabetes mellitus	K30	0	0	0	0	0	0	0	0	Planned	36.6333	55.2639	1995-1999	Sunday
511	21	Male	TTS	3	Chronic glomerulonephritis	I48	0	0	0	0	0	0	0	0	Planned	290.633	53.0889	1995-1999	Monday
512	86	Female	MWF	3	Chronic glomerulonephritis	J069	0	0	0	0	0	0	0	1	Emergency	103.5	64.1944	1995-1999	Monday
513	501	Male	MWF	3	Diabetes mellitus	K221	0	0	0	0	0	0	0	0	Planned	15.4	68.5111	1995-1999	Wednesday
514	136	Female	MWF	3	Chronic glomerulonephritis	D693	0	0	0	0	0	0	0	0	Planned	15.4667	67.7833	1995-1999	Friday
515	102	Male	MWF	3	Chronic glomerulonephritis	T828	0	0	0	0	0	0	0	0	Planned	147.2	69.2583	1995-1999	Monday
516	544	Male	TTS	3	Nephrosclerosis	T828	0	0	0	0	0	0	0	0	Planned	18.7333	76.2778	1995-1999	Monday
517	207	Male	TTS	3	Chronic glomerulonephritis	J81	1	1	0	0	0	0	0	0	Emergency	97.7333	56.8333	1995-1999	Tuesday
518	314	Female	MWF	3	Diabetes mellitus	G459	1	0	1	0	0	0	0	0	Emergency	38.5	55.2528	1995-1999	Wednesday
519	267	Male	MWF	3	Chronic glomerulonephritis	I313	1	1	0	0	0	0	0	0	Emergency	80.8667	81.8944	1995-1999	Thursday
520	338	Female	TTS	3	Chronic glomerulonephritis	T828	0	0	0	0	0	0	0	0	Planned	63.5	53.3917	1995-1999	Saturday
521	13	Male	TTS	3	Chronic glomerulonephritis	S4230	0	0	0	0	0	0	0	0	Planned	264.533	56.8722	1995-1999	Sunday
522	30	Male	MWF	3	Chronic glomerulonephritis	H904	0	0	0	0	0	0	0	0	Planned	229.567	39.8417	1995-1999	Monday
523	368	Female	MWF	3	Diabetes mellitus	I509	1	0	0	0	1	0	0	0	Emergency	55.7	73.1083	1995-1999	Monday
524	430	Male	TTS	3	Chronic glomerulonephritis	I619	1	0	1	0	0	0	0	0	Emergency	26.4667	42.9944	1995-1999	Thursday
525	622	Female	MWF	3	Diabetes mellitus	A09	0	0	0	0	0	0	0	1	Emergency	4.63333	36.725	1995-1999	Friday
526	461	Female	TTS	3	Diabetes mellitus	T828	0	0	0	0	0	0	0	0	Planned	34.2667	58.4778	1995-1999	Saturday
527	341	Male	MWF	3	Diabetes mellitus	J81	1	1	0	0	0	0	0	0	Emergency	15.9	56.2056	1995-1999	Sunday
528	590	Male	MWF	3	Diabetes mellitus	J81	1	1	0	0	0	0	0	0	Emergency	10.3667	62.3139	1995-1999	Sunday
529	360	Female	MWF	3	Diabetes mellitus	T809	1	0	0	0	1	0	0	0	Emergency	43.6667	65.5083	1995-1999	Friday
530	552	Male	MWF	3	Chronic glomerulonephritis	I209	1	0	0	1	0	0	0	0	Emergency	17.8	75.0333	1995-1999	Friday
531	119	Male	MWF	3	Others	I731	0	0	0	0	0	0	0	0	Planned	147.933	48.9333	1995-1999	Monday
532	631	Female	MWF	3	Chronic glomerulonephritis	J81	1	1	0	0	0	0	0	0	Emergency	3.13333	24.5278	1995-1999	Monday
533	120	Female	TTS	3	Unknown	J81	1	1	0	0	0	0	0	0	Emergency	3.56667	79.8583	1995-1999	Tuesday
534	495	Female	TTS	3	Chronic glomerulonephritis	N189	0	0	0	0	0	0	0	0	Planned	11.0333	71.9778	1995-1999	Tuesday
535	523	Male	TTS	3	Chronic glomerulonephritis	R251	0	0	0	0	0	0	0	0	Planned	18.3	82	1995-1999	Tuesday
536	1666	Female	TTS	3	Diabetes mellitus	J36	0	0	0	0	0	0	0	1	Emergency	17.9	47.3	1995-1999	Tuesday
537	311	Male	MWF	3	Chronic glomerulonephritis	K259	0	0	0	0	0	0	0	0	Planned	25.1667	54.3361	1995-1999	Wednesday
538	371	Male	MWF	3	Chronic glomerulonephritis	G459	1	0	1	0	0	0	0	0	Emergency	11.6667	62.9861	1995-1999	Wednesday
539	480	Male	TTS	3	Chronic glomerulonephritis	J81	1	1	0	0	0	0	0	0	Emergency	19.8333	21.3333	1995-1999	Wednesday
540	254	Female	MWF	3	Chronic glomerulonephritis	E211	0	0	0	0	0	0	0	0	Planned	91	52.875	1995-1999	Friday
541	331	Male	TTS	3	Diabetes mellitus	J069	0	0	0	0	0	0	0	1	Emergency	64.8	67.3306	1995-1999	Sunday
542	19	Female	MWF	3	Chronic glomerulonephritis	C220	0	0	0	0	0	0	0	0	Planned	181.133	51.5306	1995-1999	Monday
543	226	Male	TTS	3	Chronic glomerulonephritis	T825	0	0	0	0	0	0	0	0	Planned	98.8667	42.1972	1995-1999	Wednesday
544	246	Male	TTS	3	Chronic glomerulonephritis	K659	0	0	0	0	0	0	0	1	Emergency	90.2	63.7028	1995-1999	Wednesday
545	139	Female	MWF	3	Polycystic kidney disease	N189	0	0	0	0	0	0	0	0	Planned	119.6	75.5639	1995-1999	Thursday
546	239	Male	MWF	3	Chronic glomerulonephritis	I639	1	0	1	0	0	0	0	0	Emergency	91.9	61.6194	1995-1999	Friday
547	343	Male	MWF	3	Chronic glomerulonephritis	S903	0	0	0	0	0	0	0	0	Planned	62.6333	39.9028	1995-1999	Friday
548	341	Male	MWF	3	Diabetes mellitus	R739	0	0	0	0	0	0	0	0	Planned	16.6667	56.2694	1995-1999	Sunday
549	76	Female	MWF	3	Chronic glomerulonephritis	I808	0	0	0	0	0	0	0	0	Planned	185.133	61.9028	1995-1999	Monday
550	565	Male	TTS	3	Diabetes mellitus	H912	0	0	0	0	0	0	0	0	Planned	8.56667	54.5667	1995-1999	Wednesday
551	1665	Male	TTS	3	Chronic glomerulonephritis	I639	1	0	1	0	0	0	0	0	Emergency	9.16667	76.3861	1995-1999	Wednesday
552	511	Female	TTS	3	Diabetes mellitus	G459	1	0	1	0	0	0	0	0	Emergency	20.9667	68.8167	1995-1999	Thursday
553	20	Male	MWF	3	Chronic glomerulonephritis	J069	0	0	0	0	0	0	0	1	Emergency	293	57.2333	1995-1999	Monday
554	106	Male	TTS	3	Chronic glomerulonephritis	S300	0	0	0	0	0	0	0	0	Planned	79.8	70.2167	1995-1999	Monday
555	207	Male	TTS	3	Chronic glomerulonephritis	J81	1	1	0	0	0	0	0	0	Emergency	99.4	56.9722	1995-1999	Tuesday
556	237	Male	TTS	3	Chronic glomerulonephritis	J189	0	0	0	0	0	0	0	1	Emergency	72.5	73.1972	1995-1999	Tuesday
557	267	Male	MWF	3	Chronic glomerulonephritis	I509	1	0	0	0	1	0	0	0	Emergency	82.5	82.0306	1995-1999	Wednesday
558	269	Female	TTS	3	Chronic glomerulonephritis	D377	0	0	0	0	0	0	0	0	Planned	2.4	63.2556	1995-1999	Thursday
559	1690	Male	TTS	3	Chronic glomerulonephritis	J81	1	1	0	0	0	0	0	0	Emergency	1.43333	40.8472	1995-1999	Thursday
560	136	Female	MWF	3	Chronic glomerulonephritis	D693	0	0	0	0	0	0	0	0	Planned	17.4667	67.95	1995-1999	Monday
561	609	Male	TTS	3	Diabetes mellitus	M359	0	0	0	0	0	0	0	0	Planned	1.1	56.3889	1995-1999	Monday
562	480	Male	TTS	3	Chronic glomerulonephritis	J81	1	1	0	0	0	0	0	0	Emergency	20.9333	21.425	1995-1999	Tuesday
563	331	Male	TTS	3	Diabetes mellitus	J81	1	1	0	0	0	0	0	0	Emergency	65.8333	67.4167	1995-1999	Thursday
564	210	Female	MWF	3	Diabetes mellitus	T828	0	0	0	0	0	0	0	0	Planned	95.2667	65.6111	1995-1999	Friday
565	304	Female	TTS	3	Chronic glomerulonephritis	A09	0	0	0	0	0	0	0	1	Emergency	68.4	48.1278	1995-1999	Saturday
566	393	Male	TTS	3	Chronic glomerulonephritis	I10	1	0	0	0	1	0	0	0	Emergency	42.4333	65.1833	1995-1999	Saturday
567	320	Male	MWF	3	Chronic glomerulonephritis	J81	1	1	0	0	0	0	0	0	Emergency	64.2	58.5278	1995-1999	Tuesday
568	464	Female	TTS	3	Diabetes mellitus	I209	1	0	0	1	0	0	0	0	Emergency	6.9	74.1778	1995-1999	Tuesday
569	228	Male	MWF	3	Chronic glomerulonephritis	I639	1	0	1	0	0	0	0	0	Emergency	96.6	66.7083	1995-1999	Wednesday
570	387	Male	TTS	3	Chronic glomerulonephritis	J189	0	0	0	0	0	0	0	1	Emergency	48	78.4222	1995-1999	Thursday
571	20	Male	MWF	3	Chronic glomerulonephritis	R073	0	0	0	0	0	0	0	0	Planned	293.8	57.2972	1995-1999	Thursday
572	392	Male	MWF	3	Diabetes mellitus	T828	0	0	0	0	0	0	0	0	Planned	39.4	55.4944	1995-1999	Friday
573	139	Female	MWF	3	Polycystic kidney disease	S7200	0	0	0	0	0	0	0	0	Planned	121.167	75.6944	1995-1999	Wednesday
574	221	Male	TTS	3	Chronic glomerulonephritis	E162	0	0	0	0	0	0	0	0	Planned	103	56.5833	1995-1999	Thursday
575	604	Male	MWF	3	Diabetes mellitus	K559	1	0	0	0	0	0	1	0	Emergency	15	71.4611	1995-1999	Monday
576	1656	Male	MWF	3	Chronic glomerulonephritis	J81	1	1	0	0	0	0	0	0	Emergency	6.56667	68.8056	1995-1999	Monday
577	246	Male	TTS	3	Chronic glomerulonephritis	A09	0	0	0	0	0	0	0	1	Emergency	92.1	63.8583	1995-1999	Thursday
578	273	Male	MWF	3	Chronic glomerulonephritis	H912	0	0	0	0	0	0	0	0	Planned	80.5	39.8444	1995-1999	Friday
579	440	Female	MWF	3	Chronic glomerulonephritis	D414	0	0	0	0	0	0	0	0	Planned	40.9667	77.2639	1995-1999	Monday
580	480	Male	TTS	3	Chronic glomerulonephritis	J81	1	1	0	0	0	0	0	0	Emergency	22.1	21.5222	1995-1999	Tuesday
581	169	Male	MWF	3	Chronic glomerulonephritis	A09	0	0	0	0	0	0	0	1	Emergency	113.733	39.7889	1995-1999	Thursday
582	313	Female	TTS	3	Chronic glomerulonephritis	J459	0	0	0	0	0	0	0	0	Planned	47.5333	56.7722	1995-1999	Thursday
583	326	Female	TTS	3	Chronic glomerulonephritis	I350	0	0	0	0	0	0	0	0	Planned	67.6667	74.2833	1995-1999	Thursday
584	456	Male	TTS	3	Chronic glomerulonephritis	J189	0	0	0	0	0	0	0	1	Emergency	37.1	77.2083	1995-1999	Saturday
585	461	Female	TTS	3	Diabetes mellitus	T828	0	0	0	0	0	0	0	0	Planned	37.1	58.7139	1995-1999	Saturday
586	1669	Male	TTS	3	Chronic glomerulonephritis	K559	1	0	0	0	0	0	1	0	Emergency	24.9667	67.1306	1995-1999	Saturday
587	244	Female	MWF	3	Chronic glomerulonephritis	N189	0	0	0	0	0	0	0	0	Planned	78.2	78.4667	1995-1999	Sunday
588	110	Male	TTS	3	Chronic glomerulonephritis	S8200	0	0	0	0	0	0	0	0	Planned	130.067	54.9556	1995-1999	Tuesday
589	220	Male	MWF	3	Chronic glomerulonephritis	E211	0	0	0	0	0	0	0	0	Planned	87.4	58.3111	1995-1999	Tuesday
590	571	Male	MWF	3	Diabetes mellitus	E145	0	0	0	0	0	0	0	0	Planned	1.53333	67.8056	1995-1999	Wednesday
591	392	Male	MWF	3	Diabetes mellitus	T825	0	0	0	0	0	0	0	0	Planned	40.4333	55.5806	1995-1999	Monday
592	76	Female	MWF	3	Chronic glomerulonephritis	T828	0	0	0	0	0	0	0	0	Planned	187.467	62.0972	1995-1999	Tuesday
593	195	Male	MWF	3	Diabetes mellitus	J459	0	0	0	0	0	0	0	0	Planned	110.5	63.7444	1995-1999	Tuesday
594	1675	Male	MWF	3	Chronic glomerulonephritis	I714	1	0	0	0	0	0	1	0	Emergency	6.2	69.8139	1995-1999	Wednesday
595	621	Male	MWF	3	Chronic glomerulonephritis	T828	0	0	0	0	0	0	0	0	Planned	7.33333	52.4694	1995-1999	Saturday
596	68	Female	TTS	3	Others	T828	0	0	0	0	0	0	0	0	Planned	199.033	64.7806	1995-1999	Monday
597	484	Male	MWF	3	Diabetes mellitus	K635	0	0	0	0	0	0	0	0	Planned	23.0667	73.55	1995-1999	Monday
598	546	Male	MWF	3	Chronic glomerulonephritis	T825	0	0	0	0	0	0	0	0	Planned	16.3333	48.6028	1995-1999	Monday
599	269	Female	TTS	3	Chronic glomerulonephritis	A09	0	0	0	0	0	0	0	1	Emergency	4.43333	63.425	1995-1999	Wednesday
600	278	Male	TTS	3	Chronic glomerulonephritis	R509	0	0	0	0	0	0	0	0	Planned	72.8	68.9806	1995-1999	Thursday
601	392	Male	MWF	3	Diabetes mellitus	K590	0	0	0	0	0	0	0	0	Planned	40.7333	55.6056	1995-1999	Thursday
602	479	Male	MWF	3	Chronic glomerulonephritis	K658	0	0	0	0	0	0	0	0	Planned	100.8	33.1639	1995-1999	Thursday
603	534	Male	TTS	3	Diabetes mellitus	N189	0	0	0	0	0	0	0	0	Planned	13.8667	68.6556	1995-1999	Thursday
604	555	Male	MWF	3	Diabetes mellitus	K590	0	0	0	0	0	0	0	0	Planned	20.0667	53.6278	1995-1999	Thursday
605	472	Female	TTS	3	Diabetes mellitus	S2200	0	0	0	0	0	0	0	0	Planned	36.3667	58.3	1995-1999	Sunday
606	1690	Male	MWF	3	Chronic glomerulonephritis	J81	1	1	0	0	0	0	0	0	Emergency	3.6	41.0278	1995-1999	Sunday
607	86	Female	MWF	3	Chronic glomerulonephritis	J069	0	0	0	0	0	0	0	1	Emergency	107.7	64.5444	1995-1999	Monday
608	625	Male	MWF	3	Diabetes mellitus	T828	0	0	0	0	0	0	0	0	Planned	11.8667	56.2194	1995-1999	Monday
609	207	Male	TTS	3	Chronic glomerulonephritis	J81	1	1	0	0	0	0	0	0	Emergency	101.7	57.1639	1995-1999	Tuesday
610	341	Male	TTS	3	Diabetes mellitus	J81	1	1	0	0	0	0	0	0	Emergency	19.4667	56.5028	1995-1999	Tuesday
611	169	Male	MWF	3	Chronic glomerulonephritis	I619	1	0	1	0	0	0	0	0	Emergency	114.633	39.8639	1995-1999	Thursday
612	226	Male	TTS	3	Chronic glomerulonephritis	T825	0	0	0	0	0	0	0	0	Planned	101.867	42.4472	1995-1999	Thursday
613	491	Male	MWF	3	Chronic glomerulonephritis	I219	1	0	0	1	0	0	0	0	Emergency	31.5	50.4806	1995-1999	Thursday
614	316	Male	MWF	3	Diabetes mellitus	E145	0	0	0	0	0	0	0	0	Planned	55.2333	70.2167	1995-1999	Monday
615	347	Male	MWF	3	Diabetes mellitus	I639	1	0	1	0	0	0	0	0	Emergency	65.2333	70.4611	1995-1999	Saturday
616	11	Male	MWF	3	Chronic glomerulonephritis	N189	0	0	0	0	0	0	0	0	Planned	69.6333	54.5444	1995-1999	Monday
617	119	Male	MWF	3	Others	I709	1	0	0	0	0	0	1	0	Emergency	151.6	49.2389	1995-1999	Monday
618	552	Male	TTS	3	Chronic glomerulonephritis	K559	1	0	0	0	0	0	1	0	Emergency	21.6667	75.3556	1995-1999	Tuesday
619	461	Female	TTS	3	Diabetes mellitus	E875	1	0	0	0	0	1	0	0	Emergency	38.4333	58.825	1995-1999	Friday
620	19	Female	MWF	3	Chronic glomerulonephritis	T828	0	0	0	0	0	0	0	0	Planned	184.733	51.8306	1995-1999	Saturday
621	92	Female	MWF	3	Diabetes mellitus	J81	1	1	0	0	0	0	0	0	Emergency	29.7	80.6694	1995-1999	Monday
622	371	Male	MWF	3	Chronic glomerulonephritis	J81	1	1	0	0	0	0	0	0	Emergency	15.5	63.3056	1995-1999	Monday
623	316	Male	MWF	3	Diabetes mellitus	I702	0	0	0	0	0	0	0	0	Planned	55.7667	70.2611	1995-1999	Wednesday
624	412	Male	MWF	3	Chronic glomerulonephritis	A419	0	0	0	0	0	0	0	1	Emergency	38.0667	39.8806	1995-1999	Wednesday
625	86	Female	MWF	3	Chronic glomerulonephritis	N189	0	0	0	0	0	0	0	0	Planned	108.633	64.6222	1995-1999	Monday
626	315	Male	MWF	3	Chronic glomerulonephritis	E211	0	0	0	0	0	0	0	0	Planned	72.7667	60.2556	1995-1999	Monday
627	498	Male	TTS	3	Diabetes mellitus	I639	1	0	1	0	0	0	0	0	Emergency	32.4333	52.0306	1995-1999	Monday
628	637	Male	MWF	3	Diabetes mellitus	S7200	0	0	0	0	0	0	0	0	Planned	5.36667	47.1583	1995-1999	Thursday
629	457	Female	TTS	3	Chronic glomerulonephritis	C509	0	0	0	0	0	0	0	0	Planned	40.6667	49.575	1995-1999	Monday
630	491	Male	MWF	3	Chronic glomerulonephritis	I499	1	0	0	0	0	1	0	0	Emergency	32.5667	50.5694	1995-1999	Monday
631	32	Male	MWF	3	Chronic glomerulonephritis	I509	1	0	0	0	1	0	0	0	Emergency	230.867	53.6833	1995-1999	Tuesday
632	269	Female	TTS	3	Chronic glomerulonephritis	I219	1	0	0	1	0	0	0	0	Emergency	5.8	63.5389	1995-1999	Tuesday
633	439	Male	TTS	3	Diabetes mellitus	C220	0	0	0	0	0	0	0	0	Planned	41.2667	62.9583	1995-1999	Tuesday
634	254	Female	MWF	3	Chronic glomerulonephritis	K85	0	0	0	0	0	0	0	0	Planned	95.3667	53.2389	1995-1999	Friday
635	30	Male	MWF	3	Chronic glomerulonephritis	I619	1	0	1	0	0	0	0	0	Emergency	234.7	40.2694	1995-1999	Monday
636	555	Male	MWF	3	Diabetes mellitus	H819	0	0	0	0	0	0	0	0	Planned	21.6	53.7556	1995-1999	Monday
637	630	Male	MWF	3	Chronic glomerulonephritis	S934	0	0	0	0	0	0	0	0	Planned	2.2	53.1194	1995-1999	Tuesday
638	647	Male	MWF	3	Chronic glomerulonephritis	N40	0	0	0	0	0	0	0	0	Planned	6.53333	79.3889	1995-1999	Tuesday
639	296	Male	MWF	3	Chronic glomerulonephritis	T886	0	0	0	0	0	0	0	0	Planned	79.2667	25.6667	1995-1999	Friday
640	68	Female	TTS	3	Others	I48	1	0	0	0	0	1	0	0	Emergency	200.867	64.9333	1995-1999	Sunday
641	187	Female	MWF	3	Chronic glomerulonephritis	E211	0	0	0	0	0	0	0	0	Planned	110.1	43.9222	1995-1999	Monday
642	76	Female	MWF	3	Chronic glomerulonephritis	T827	0	0	0	0	0	0	0	1	Emergency	189.533	62.2694	1995-1999	Tuesday
643	347	Male	MWF	3	Diabetes mellitus	I639	1	0	1	0	0	0	0	0	Emergency	66.5667	70.5722	1995-1999	Friday
644	491	Male	MWF	3	Chronic glomerulonephritis	I509	1	0	0	0	1	0	0	0	Emergency	33.1667	50.6194	1995-1999	Saturday
645	520	Male	TTS	3	Diabetes mellitus	J81	1	1	0	0	0	0	0	0	Emergency	27.0667	49.6528	1995-1999	Monday
646	697	Male	TTS	3	Diabetes mellitus	D649	0	0	0	0	0	0	0	0	Planned	0.666667	67.8722	1995-1999	Thursday
647	84	Female	TTS	3	Chronic glomerulonephritis	S7200	0	0	0	0	0	0	0	0	Planned	185.133	62.0972	1995-1999	Tuesday
648	620	Male	TTS	3	Diabetes mellitus	K746	0	0	0	0	0	0	0	0	Planned	4.26667	63.5528	1995-1999	Saturday
649	282	Female	TTS	3	Chronic glomerulonephritis	T825	0	0	0	0	0	0	0	0	Planned	82.4333	48.0056	1995-1999	Thursday
650	546	Male	MWF	3	Chronic glomerulonephritis	I499	1	0	0	0	0	1	0	0	Emergency	18.9667	48.8222	1995-1999	Thursday
651	378	Male	MWF	3	Diabetes mellitus	I619	1	0	1	0	0	0	0	0	Emergency	60.1333	63.3917	1995-1999	Sunday
652	1656	Male	MWF	3	Chronic glomerulonephritis	I639	1	0	1	0	0	0	0	0	Emergency	10.3	69.1167	1995-1999	Wednesday
653	236	Male	MWF	3	Chronic glomerulonephritis	N189	0	0	0	0	0	0	0	0	Planned	87.8	55.2917	1995-1999	Monday
654	237	Male	TTS	3	Chronic glomerulonephritis	K264	0	0	0	0	0	0	0	0	Planned	77.5333	73.6167	1995-1999	Tuesday
655	341	Male	TTS	3	Diabetes mellitus	J81	1	1	0	0	0	0	0	0	Emergency	22.2	56.7306	1995-1999	Tuesday
656	491	Male	MWF	3	Chronic glomerulonephritis	J81	1	1	0	0	0	0	0	0	Emergency	34.2	50.7056	1995-1999	Wednesday
657	207	Male	TTS	3	Chronic glomerulonephritis	J81	1	1	0	0	0	0	0	0	Emergency	104.5	57.3972	1995-1999	Thursday
658	164	Male	MWF	3	Chronic glomerulonephritis	I639	1	0	1	0	0	0	0	0	Emergency	130.667	60.0806	1995-1999	Friday
659	622	Female	MWF	3	Diabetes mellitus	R100	0	0	0	0	0	0	0	0	Planned	11.1	37.2639	1995-1999	Friday
660	68	Female	TTS	3	Others	I340	0	0	0	0	0	0	0	0	Planned	202.2	65.0444	1995-1999	Sunday
661	686	Male	TTS	3	Chronic glomerulonephritis	J81	1	1	0	0	0	0	0	0	Emergency	4.33333	42.1444	1995-1999	Monday
662	42	Female	TTS	3	Chronic glomerulonephritis	E853	0	0	0	0	0	0	0	0	Planned	264.9	61.9444	1995-1999	Tuesday
663	567	Male	TTS	3	Diabetes mellitus	J81	1	1	0	0	0	0	0	0	Emergency	24.3	71.45	1995-1999	Tuesday
664	387	Male	TTS	3	Chronic glomerulonephritis	R104	0	0	0	0	0	0	0	0	Planned	52.8	78.8222	1995-1999	Thursday
665	688	Male	MWF	3	Chronic glomerulonephritis	I252	0	0	0	0	0	0	0	0	Planned	34.0333	60.1722	1995-1999	Friday
666	128	Female	MWF	3	Chronic glomerulonephritis	I209	1	0	0	1	0	0	0	0	Emergency	123.467	69.7	1995-1999	Saturday
667	375	Male	TTS	3	Chronic glomerulonephritis	T629	0	0	0	0	0	0	0	0	Planned	26.7	63.8	1995-1999	Saturday
668	1656	Male	MWF	3	Chronic glomerulonephritis	J81	1	1	0	0	0	0	0	0	Emergency	10.8667	69.1639	1995-1999	Sunday
669	472	Female	TTS	3	Diabetes mellitus	I10	1	0	0	0	1	0	0	0	Emergency	39.6	58.5694	1995-1999	Monday
670	226	Male	TTS	3	Chronic glomerulonephritis	T825	0	0	0	0	0	0	0	0	Planned	105	42.7083	1995-1999	Tuesday
671	449	Male	MWF	3	Chronic glomerulonephritis	J189	0	0	0	0	0	0	0	1	Emergency	39.6333	73.6972	1995-1999	Tuesday
672	602	Female	TTS	3	Diabetes mellitus	N189	0	0	0	0	0	0	0	0	Planned	15.4	65.2222	1995-1999	Tuesday
673	291	Male	MWF	3	Polycystic kidney disease	N151	0	0	0	0	0	0	0	1	Emergency	70.7667	56.6917	1995-1999	Wednesday
674	198	Male	TTS	3	Chronic glomerulonephritis	T809	1	0	0	0	1	0	0	0	Emergency	114.067	58.4972	1995-1999	Friday
675	1656	Male	MWF	3	Chronic glomerulonephritis	J81	1	1	0	0	0	0	0	0	Emergency	11.0333	69.1778	1995-1999	Friday
676	658	Male	MWF	3	Diabetes mellitus	K746	0	0	0	0	0	0	0	0	Planned	6.66667	65.0111	1995-1999	Wednesday
677	1683	Male	MWF	3	Diabetes mellitus	J81	1	1	0	0	0	0	0	0	Emergency	3	52.675	1995-1999	Wednesday
678	246	Male	TTS	3	Chronic glomerulonephritis	R104	0	0	0	0	0	0	0	0	Planned	96.6667	64.2389	1995-1999	Thursday
679	243	Female	TTS	3	Chronic glomerulonephritis	K658	0	0	0	0	0	0	0	0	Planned	99.5333	47.3667	1995-1999	Saturday
680	617	Female	TTS	3	Nephrosclerosis	I48	1	0	0	0	0	1	0	0	Emergency	9.73333	74.7389	1995-1999	Saturday
681	183	Male	MWF	3	Chronic glomerulonephritis	K635	0	0	0	0	0	0	0	0	Planned	13.5667	66.7194	1995-1999	Monday
682	440	Female	MWF	3	Chronic glomerulonephritis	K559	1	0	0	0	0	0	1	0	Emergency	45.5333	77.6444	1995-1999	Monday
683	446	Female	TTS	3	Chronic glomerulonephritis	T828	0	0	0	0	0	0	0	0	Planned	36.3	71.0583	1995-1999	Tuesday
684	612	Male	TTS	3	Diabetes mellitus	R509	0	0	0	0	0	0	0	0	Planned	12.6	72.775	1995-1999	Tuesday
685	417	Male	MWF	3	Diabetes mellitus	I48	1	0	0	0	0	1	0	0	Emergency	44.4333	69.0306	1995-1999	Friday
686	215	Male	TTS	3	Diabetes mellitus	I509	1	0	0	0	1	0	0	0	Emergency	73.0667	58.9111	1995-1999	Saturday
687	343	Male	TTS	3	Chronic glomerulonephritis	N189	0	0	0	0	0	0	0	0	Planned	69.4	40.4667	1995-1999	Tuesday
688	630	Male	MWF	3	Chronic glomerulonephritis	C349	0	0	0	0	0	0	0	0	Planned	4.7	53.3278	1995-1999	Tuesday
689	540	Male	MWF	3	Chronic glomerulonephritis	T828	0	0	0	0	0	0	0	0	Planned	21.7667	66.6	1995-1999	Thursday
690	590	Male	MWF	3	Diabetes mellitus	J81	1	1	0	0	0	0	0	0	Emergency	17.9667	62.9472	1995-1999	Saturday
691	199	Male	TTS	3	Chronic glomerulonephritis	I200	1	0	0	1	0	0	0	0	Emergency	32.6333	63.3028	1995-1999	Sunday
692	1661	Male	TTS	3	Chronic glomerulonephritis	T828	0	0	0	0	0	0	0	0	Planned	42.2333	56.0611	1995-1999	Tuesday
693	587	Male	TTS	3	Diabetes mellitus	J869	0	0	0	0	0	0	0	1	Emergency	11.9667	53.7056	1995-1999	Wednesday
694	620	Male	TTS	3	Diabetes mellitus	K746	0	0	0	0	0	0	0	0	Planned	6.23333	63.7167	1995-1999	Wednesday
695	207	Male	TTS	3	Chronic glomerulonephritis	T809	1	0	0	0	1	0	0	0	Emergency	105.9	57.5139	1995-1999	Thursday
696	1683	Male	MWF	3	Diabetes mellitus	T825	0	0	0	0	0	0	0	0	Planned	3.73333	52.7361	1995-1999	Thursday
697	397	Male	MWF	3	Diabetes mellitus	T809	1	0	0	0	1	0	0	0	Emergency	51.4	48.6056	1995-1999	Friday
698	360	Female	MWF	3	Diabetes mellitus	T809	1	0	0	0	1	0	0	0	Emergency	51.4	66.1528	1995-1999	Monday
699	499	Male	MWF	3	Diabetes mellitus	I209	1	0	0	1	0	0	0	0	Emergency	21.7	78.0944	1995-1999	Tuesday
700	70	Female	MWF	3	Chronic glomerulonephritis	K922	0	0	0	0	0	0	0	0	Planned	198.633	74.2361	1995-1999	Wednesday
701	183	Male	MWF	3	Chronic glomerulonephritis	K769	0	0	0	0	0	0	0	0	Planned	14.3333	66.7833	1995-1999	Wednesday
702	341	Male	TTS	3	Diabetes mellitus	J81	1	1	0	0	0	0	0	0	Emergency	24.0667	56.8861	1995-1999	Tuesday
703	630	Male	MWF	3	Chronic glomerulonephritis	I728	0	0	0	0	0	0	0	0	Planned	5.43333	53.3889	1995-1999	Wednesday
704	534	Male	TTS	3	Diabetes mellitus	N189	0	0	0	0	0	0	0	0	Planned	18.7667	69.0639	1995-1999	Sunday
705	149	Female	TTS	3	Diabetes mellitus	I509	1	0	0	0	1	0	0	0	Emergency	142.767	57.4028	1995-1999	Monday
706	281	Male	MWF	3	Diabetes mellitus	C169	0	0	0	0	0	0	0	0	Planned	87.8	55.7833	1995-1999	Monday
707	144	Male	TTS	3	Chronic glomerulonephritis	E211	0	0	0	0	0	0	0	0	Planned	151.967	47.6556	1995-1999	Tuesday
708	215	Male	TTS	3	Diabetes mellitus	I509	1	0	0	0	1	0	0	0	Emergency	74.0667	58.9944	1995-1999	Tuesday
709	313	Female	TTS	3	Chronic glomerulonephritis	J459	0	0	0	0	0	0	0	0	Planned	53.2667	57.25	1995-1999	Friday
710	186	Male	MWF	3	Chronic glomerulonephritis	I48	1	0	0	0	0	1	0	0	Emergency	119.133	56.4944	1995-1999	Saturday
711	538	Male	MWF	3	Chronic glomerulonephritis	T828	0	0	0	0	0	0	0	0	Planned	10.9667	29.2167	1995-1999	Sunday
712	1679	Female	TTS	3	Diabetes mellitus	T828	0	0	0	0	0	0	0	0	Planned	19.4667	50.8333	1995-1999	Monday
713	183	Male	MWF	3	Chronic glomerulonephritis	K769	0	0	0	0	0	0	0	0	Planned	15.0667	66.8444	1995-1999	Friday
714	104	Female	TTS	3	Diabetes mellitus	T828	0	0	0	0	0	0	0	0	Planned	22.8333	57.6167	1995-1999	Monday
715	278	Male	TTS	3	Chronic glomerulonephritis	E875	1	0	0	0	0	1	0	0	Emergency	78.2333	69.4333	1995-1999	Tuesday
716	343	Male	TTS	3	Chronic glomerulonephritis	M502	0	0	0	0	0	0	0	0	Planned	70.7667	40.5806	1995-1999	Tuesday
717	210	Female	MWF	3	Diabetes mellitus	T828	0	0	0	0	0	0	0	0	Planned	102.533	66.2167	1995-1999	Wednesday
718	440	Female	MWF	3	Chronic glomerulonephritis	I639	1	0	1	0	0	0	0	0	Emergency	47.2667	77.7889	1995-1999	Friday
719	665	Female	TTS	3	Diabetes mellitus	I10	1	0	0	0	1	0	0	0	Emergency	12.7333	60.425	1995-1999	Friday
720	80	Male	TTS	3	Chronic glomerulonephritis	A46	0	0	0	0	0	0	0	1	Emergency	188.5	41.4583	1995-1999	Wednesday
721	210	Female	MWF	3	Diabetes mellitus	T825	0	0	0	0	0	0	0	0	Planned	102.767	66.2361	1995-1999	Wednesday
722	1680	Female	MWF	3	Diabetes mellitus	J81	1	1	0	0	0	0	0	0	Emergency	17.4	57.85	1995-1999	Monday
723	1688	Male	TTS	3	Chronic glomerulonephritis	C220	0	0	0	0	0	0	0	0	Planned	7.76667	51.0472	1995-1999	Wednesday
724	104	Female	TTS	3	Diabetes mellitus	I729	0	0	0	0	0	0	0	1	Emergency	23.4	57.6639	1995-1999	Thursday
725	118	Male	MWF	3	Chronic glomerulonephritis	I509	0	0	0	0	0	0	0	0	Planned	163.133	57.4667	1995-1999	Friday
726	523	Male	TTS	3	Chronic glomerulonephritis	K610	0	0	0	0	0	0	0	1	Emergency	27.3667	82.7556	1995-1999	Saturday
727	313	Female	FHD	4	Chronic glomerulonephritis	M2555	0	0	0	0	0	0	0	0	Planned	54.3333	57.3389	1995-1999	Tuesday
728	673	Female	TTS	3	Diabetes mellitus	N189	0	0	0	0	0	0	0	0	Planned	11.1667	64.6972	1995-1999	Thursday
729	360	Female	MWF	3	Diabetes mellitus	I709	1	0	0	0	0	0	1	0	Emergency	53.1333	66.2972	1995-1999	Friday
730	19	Female	MWF	3	Chronic glomerulonephritis	I619	1	0	1	0	0	0	0	0	Emergency	190.333	52.2972	1995-1999	Tuesday
731	663	Male	TTS	3	Diabetes mellitus	T825	0	0	0	0	0	0	0	0	Planned	8.66667	54.2611	1995-1999	Tuesday
732	226	Male	MWF	3	Chronic glomerulonephritis	T828	0	0	0	0	0	0	0	0	Planned	108.033	42.9611	1995-1999	Wednesday
733	699	Male	MWF	3	Chronic glomerulonephritis	K729	0	0	0	0	0	0	0	0	Planned	5	71.5639	1995-1999	Wednesday
734	305	Female	MWF	3	Diabetes mellitus	K769	0	0	0	0	0	0	0	0	Planned	22.3	64.725	1995-1999	Friday
735	546	Male	MWF	3	Chronic glomerulonephritis	T825	0	0	0	0	0	0	0	0	Planned	22.9	49.15	1995-1999	Friday
736	1664	Male	TTS	3	Diabetes mellitus	S134	0	0	0	0	0	0	0	0	Planned	37.5667	35.5583	1995-1999	Friday
737	483	Female	TTS	3	Diabetes mellitus	I10	1	0	0	0	1	0	0	0	Emergency	35.1	66.9	1995-1999	Monday
738	412	Male	MWF	3	Chronic glomerulonephritis	J90	1	1	0	0	0	0	0	0	Emergency	43.7667	40.3556	1995-1999	Tuesday
739	122	Female	TTS	3	Chronic glomerulonephritis	R100	0	0	0	0	0	0	0	0	Planned	157.967	74.9	1995-1999	Thursday
740	565	Male	TTS	3	Diabetes mellitus	A09	0	0	0	0	0	0	0	1	Emergency	17.8	55.3361	1995-1999	Friday
741	341	Male	TTS	3	Diabetes mellitus	I639	1	0	1	0	0	0	0	0	Emergency	26.0333	57.05	1995-1999	Saturday
742	144	Male	TTS	3	Chronic glomerulonephritis	E875	1	0	0	0	0	1	0	0	Emergency	153.767	47.8056	1995-1999	Sunday
743	92	Female	MWF	3	Diabetes mellitus	S7200	0	0	0	0	0	0	0	0	Planned	35.6667	81.1667	1995-1999	Monday
744	440	Female	MWF	3	Chronic glomerulonephritis	T509	0	0	0	0	0	0	0	0	Planned	48.5333	77.8944	1995-1999	Monday
745	653	Male	TTS	3	Nephrosclerosis	T828	0	0	0	0	0	0	0	0	Planned	10.8333	75.4028	1995-1999	Wednesday
746	711	Male	TTS	3	Nephrosclerosis	I639	1	0	1	0	0	0	0	0	Emergency	32.2	67.7472	1995-1999	Wednesday
747	400	Female	MWF	3	Chronic glomerulonephritis	K559	1	0	0	0	0	0	1	0	Emergency	53.8667	57.5917	1995-1999	Thursday
748	595	Male	TTS	3	Chronic glomerulonephritis	J439	0	0	0	0	0	0	0	0	Planned	11.6	73.5889	1995-1999	Saturday
749	110	Male	TTS	3	Chronic glomerulonephritis	E211	0	0	0	0	0	0	0	0	Planned	137.567	55.5806	1995-1999	Monday
750	1683	Male	MWF	3	Diabetes mellitus	A09	0	0	0	0	0	0	0	1	Emergency	6.36667	52.9556	1995-1999	Monday
751	53	Female	TTS	3	Chronic glomerulonephritis	K269	0	0	0	0	0	0	0	0	Planned	215.733	58.7333	1995-1999	Saturday
752	477	Female	MWF	3	Others	M329	0	0	0	0	0	0	0	0	Planned	44.2667	22.3306	1995-1999	Saturday
753	243	Female	TTS	3	Chronic glomerulonephritis	K658	0	0	0	0	0	0	0	0	Planned	103.067	47.6611	1995-1999	Tuesday
754	252	Female	TTS	3	Chronic glomerulonephritis	A09	0	0	0	0	0	0	0	1	Emergency	56.9333	69.4444	1995-1999	Wednesday
755	439	Male	TTS	3	Diabetes mellitus	C220	0	0	0	0	0	0	0	0	Planned	47.3333	63.4639	1995-1999	Saturday
756	564	Female	MWF	3	Nephrosclerosis	E211	0	0	0	0	0	0	0	0	Planned	12.7667	61.65	1995-1999	Tuesday
757	602	Female	TTS	3	Diabetes mellitus	N189	0	0	0	0	0	0	0	0	Planned	19.5333	65.5667	1995-1999	Tuesday
758	371	Male	MWF	3	Chronic glomerulonephritis	J81	1	1	0	0	0	0	0	0	Emergency	22.3333	63.875	1995-1999	Sunday
759	130	Male	MWF	3	Chronic glomerulonephritis	K254	0	0	0	0	0	0	0	0	Planned	117.367	51.0194	1995-1999	Monday
760	387	Male	TTS	3	Chronic glomerulonephritis	I743	0	0	0	0	0	0	0	0	Planned	57.3	79.1972	1995-1999	Monday
761	1683	Male	MWF	3	Diabetes mellitus	A09	0	0	0	0	0	0	0	1	Emergency	7.06667	53.0139	1995-1999	Monday
762	273	Male	TTS	3	Chronic glomerulonephritis	A491	0	0	0	0	0	0	0	1	Emergency	89.1333	40.5639	1995-1999	Wednesday
763	226	Male	MWF	3	Chronic glomerulonephritis	K85	0	0	0	0	0	0	0	0	Planned	109.5	43.0833	1995-1999	Saturday
764	374	Female	TTS	3	Diabetes mellitus	J209	0	0	0	0	0	0	0	1	Emergency	26.9	60.8278	1995-1999	Saturday
765	8	Male	TTS	3	Chronic glomerulonephritis	T828	0	0	0	0	0	0	0	0	Planned	288.567	48.875	1995-1999	Tuesday
766	568	Female	TTS	3	Nephrosclerosis	G580	0	0	0	0	0	0	0	0	Planned	20.3333	76.9778	1995-1999	Tuesday
767	65	Female	TTS	3	Chronic glomerulonephritis	E853	0	0	0	0	0	0	0	0	Planned	208.933	68.7222	1995-1999	Friday
768	249	Male	MWF	3	Diabetes mellitus	J209	0	0	0	0	0	0	0	1	Emergency	7.53333	69.1667	1995-1999	Friday
769	13	Male	TTS	3	Chronic glomerulonephritis	M4782	0	0	0	0	0	0	0	0	Planned	276.3	57.8528	1995-1999	Monday
770	672	Male	TTS	3	Chronic glomerulonephritis	J81	1	1	0	0	0	0	0	0	Emergency	2.56667	41.4	1995-1999	Monday
771	347	Male	TTS	3	Diabetes mellitus	I10	1	0	0	0	1	0	0	0	Emergency	72.8667	71.0972	1995-1999	Tuesday
772	472	Female	TTS	3	Diabetes mellitus	I209	1	0	0	1	0	0	0	0	Emergency	44.4333	58.9722	1995-1999	Tuesday
773	151	Female	MWF	3	Chronic glomerulonephritis	J069	0	0	0	0	0	0	0	1	Emergency	144.467	43.5889	1995-1999	Wednesday
774	673	Female	TTS	3	Diabetes mellitus	T825	0	0	0	0	0	0	0	0	Planned	13.1667	64.8639	1995-1999	Wednesday
775	243	Female	TTS	3	Chronic glomerulonephritis	K658	0	0	0	0	0	0	0	0	Planned	104.033	47.7417	1995-1999	Thursday
776	544	Male	TTS	3	Nephrosclerosis	J459	0	0	0	0	0	0	0	0	Planned	30.8	77.2833	1995-1999	Thursday
777	647	Male	MWF	3	Chronic glomerulonephritis	T825	0	0	0	0	0	0	0	0	Planned	13.2	79.9444	1995-1999	Thursday
778	439	Male	TTS	3	Diabetes mellitus	J81	1	1	0	0	0	0	0	0	Emergency	48.3333	63.5472	1995-1999	Tuesday
779	22	Female	TTS	3	Chronic glomerulonephritis	C55	0	0	0	0	0	0	0	0	Planned	286.5	62.2583	1995-1999	Wednesday
780	205	Male	TTS	3	Diabetes mellitus	G253	0	0	0	0	0	0	0	0	Planned	110.433	60.3083	1995-1999	Wednesday
781	304	Female	TTS	3	Chronic glomerulonephritis	J459	0	0	0	0	0	0	0	0	Planned	78.7	48.9861	1995-1999	Saturday
782	440	Female	MWF	3	Chronic glomerulonephritis	I639	1	0	1	0	0	0	0	0	Emergency	50.3333	78.0444	1995-1999	Monday
783	496	Male	MWF	3	Diabetes mellitus	T240	0	0	0	0	0	0	0	0	Planned	37.1333	62.5917	1995-1999	Tuesday
784	599	Male	MWF	3	Polycystic kidney disease	I509	0	0	0	0	0	0	0	0	Planned	21.6333	57.9583	1995-1999	Friday
785	472	Female	TTS	3	Diabetes mellitus	I209	0	0	0	0	0	0	0	0	Planned	45.0333	59.0222	1995-1999	Saturday
786	323	Male	TTS	3	Chronic glomerulonephritis	I200	1	0	0	1	0	0	0	0	Emergency	55.5	47.0278	1995-1999	Sunday
787	699	Male	MWF	3	Chronic glomerulonephritis	M5438	0	0	0	0	0	0	0	0	Planned	7.46667	71.7694	1995-1999	Sunday
788	162	Male	MWF	3	Others	E211	0	0	0	0	0	0	0	0	Planned	141.1	51.2139	1995-1999	Monday
789	461	Female	TTS	3	Diabetes mellitus	T825	0	0	0	0	0	0	0	0	Planned	46.6	59.5056	1995-1999	Monday
790	501	Male	MWF	3	Diabetes mellitus	T825	0	0	0	0	0	0	0	0	Planned	28.3	69.5861	1995-1999	Monday
791	621	Male	MWF	3	Chronic glomerulonephritis	J81	1	1	0	0	0	0	0	0	Emergency	16.3667	53.2222	1995-1999	Monday
792	617	Female	TTS	3	Nephrosclerosis	I472	1	0	0	0	0	1	0	0	Emergency	14.9333	75.1722	1995-1999	Tuesday
793	76	Female	MWF	3	Chronic glomerulonephritis	I614	1	0	1	0	0	0	0	0	Emergency	196.7	62.8667	1995-1999	Wednesday
794	304	Female	TTS	3	Chronic glomerulonephritis	J459	0	0	0	0	0	0	0	0	Planned	79.1667	49.025	1995-1999	Thursday
795	523	Male	TTS	3	Chronic glomerulonephritis	R252	1	0	1	0	0	0	0	0	Emergency	30.3333	83.0028	1995-1999	Thursday
796	249	Male	MWF	3	Diabetes mellitus	K861	0	0	0	0	0	0	0	0	Planned	8.53333	69.25	1995-1999	Friday
797	643	Male	TTS	3	Diabetes mellitus	I48	1	0	0	0	0	1	0	0	Emergency	14.3	58.0333	1995-1999	Saturday
798	440	Female	MWF	3	Chronic glomerulonephritis	E875	1	0	0	0	0	1	0	0	Emergency	50.8333	78.0861	1995-1999	Sunday
799	414	Female	TTS	3	Others	M5456	0	0	0	0	0	0	0	0	Planned	29.7	70.5806	1995-1999	Tuesday
800	606	Female	MWF	3	Chronic glomerulonephritis	J81	1	1	0	0	0	0	0	0	Emergency	37.8333	74.0278	1995-1999	Friday
801	160	Male	TTS	3	Chronic glomerulonephritis	K409	0	0	0	0	0	0	0	0	Planned	141.567	57.8667	1995-1999	Saturday
802	198	Male	TTS	3	Chronic glomerulonephritis	E875	1	0	0	0	0	1	0	0	Emergency	119.967	58.9889	1995-1999	Monday
803	695	Male	TTS	3	Diabetes mellitus	J81	1	1	0	0	0	0	0	0	Emergency	4.53333	57.2083	1995-1999	Monday
804	80	Male	TTS	3	Chronic glomerulonephritis	J81	1	1	0	0	0	0	0	0	Emergency	192.2	41.7667	1995-1999	Tuesday
805	320	Male	MWF	3	Chronic glomerulonephritis	T825	0	0	0	0	0	0	0	0	Planned	75.3	59.4528	1995-1999	Wednesday
806	521	Female	MWF	3	Diabetes mellitus	T809	1	0	0	0	1	0	0	0	Emergency	36.3	57.4472	1995-1999	Thursday
807	1690	Male	MWF	3	Chronic glomerulonephritis	J81	1	1	0	0	0	0	0	0	Emergency	12.9667	41.8083	1995-1999	Thursday
808	362	Male	TTS	3	Diabetes mellitus	C220	0	0	0	0	0	0	0	0	Planned	70.4333	68.2167	1995-1999	Friday
809	578	Male	TTS	3	Chronic glomerulonephritis	A09	0	0	0	0	0	0	0	1	Emergency	109.167	81.4472	1995-1999	Friday
810	483	Female	TTS	3	Diabetes mellitus	G459	1	0	1	0	0	0	0	0	Emergency	38.1333	67.1528	1995-1999	Monday
811	622	Female	MWF	3	Diabetes mellitus	R298	0	0	0	0	0	0	0	0	Planned	17.7	37.8139	1995-1999	Monday
812	1683	Male	MWF	3	Diabetes mellitus	E875	1	0	0	0	0	1	0	0	Emergency	8.96667	53.1722	1995-1999	Monday
813	320	Male	MWF	3	Chronic glomerulonephritis	K559	1	0	0	0	0	0	1	0	Emergency	75.5	59.4694	1995-1999	Tuesday
814	360	Female	MWF	3	Diabetes mellitus	T809	1	0	0	0	1	0	0	0	Emergency	56.5667	66.5833	1995-1999	Wednesday
815	226	Male	MWF	3	Chronic glomerulonephritis	T827	0	0	0	0	0	0	0	1	Emergency	111.333	43.2361	1995-1999	Thursday
816	523	Male	TTS	3	Chronic glomerulonephritis	K610	0	0	0	0	0	0	0	1	Emergency	31.0667	83.0639	1995-1999	Friday
817	338	Female	TTS	3	Chronic glomerulonephritis	K264	0	0	0	0	0	0	0	0	Planned	76.9333	54.5111	1995-1999	Saturday
818	341	Male	TTS	3	Diabetes mellitus	N189	0	0	0	0	0	0	0	0	Planned	29.0667	57.3028	1995-1999	Saturday
819	397	Male	MWF	3	Diabetes mellitus	T809	1	0	0	0	1	0	0	0	Emergency	56.7667	49.0528	1995-1999	Saturday
820	694	Male	TTS	3	Others	S2230	0	0	0	0	0	0	0	0	Planned	7.76667	52.0528	1995-1999	Saturday
821	490	Male	TTS	3	Diabetes mellitus	R000	1	0	0	0	0	1	0	0	Emergency	37.7333	49.1722	1995-1999	Tuesday
822	551	Male	MWF	3	Nephrosclerosis	I635	1	0	1	0	0	0	0	0	Emergency	27.3	69.0583	1995-1999	Tuesday
823	578	Male	TTS	3	Chronic glomerulonephritis	A09	0	0	0	0	0	0	0	1	Emergency	109.533	81.4778	1995-1999	Tuesday
824	342	Female	MWF	3	Diabetes mellitus	T828	0	0	0	0	0	0	0	0	Planned	69.1333	67.0972	1995-1999	Wednesday
825	409	Male	TTS	3	Chronic glomerulonephritis	S5280	0	0	0	0	0	0	0	0	Planned	55.0333	41.4861	1995-1999	Wednesday
826	54	Male	TTS	3	Chronic glomerulonephritis	T825	0	0	0	0	0	0	0	0	Planned	217.767	66.5472	1995-1999	Sunday
827	526	Female	TTS	3	Diabetes mellitus	J81	1	1	0	0	0	0	0	0	Emergency	29.8667	76.9389	1995-1999	Monday
828	530	Male	TTS	3	Diabetes mellitus	J189	0	0	0	0	0	0	0	1	Emergency	26.6	70.0639	1995-1999	Monday
829	663	Male	TTS	3	Diabetes mellitus	T825	0	0	0	0	0	0	0	0	Planned	12.3333	54.5667	1995-1999	Monday
830	387	Male	TTS	3	Chronic glomerulonephritis	J81	1	1	0	0	0	0	0	0	Emergency	59.6667	79.3944	1995-1999	Tuesday
831	467	Male	TTS	3	Diabetes mellitus	K635	0	0	0	0	0	0	0	0	Planned	33.4667	67.1556	1995-1999	Tuesday
832	98	Male	MWF	3	Chronic glomerulonephritis	S7200	0	0	0	0	0	0	0	0	Planned	172.7	60.2083	1995-1999	Wednesday
833	599	Male	MWF	3	Polycystic kidney disease	I420	1	0	0	0	1	0	0	0	Emergency	23.0667	58.0778	1995-1999	Friday
834	86	Female	MWF	3	Chronic glomerulonephritis	M7969	0	0	0	0	0	0	0	0	Planned	117.833	65.3889	1995-1999	Monday
835	448	Female	MWF	3	Chronic glomerulonephritis	T825	0	0	0	0	0	0	0	0	Planned	4.06667	85.0417	1995-1999	Monday
836	479	Male	MWF	3	Chronic glomerulonephritis	N189	0	0	0	0	0	0	0	0	Planned	111.1	34.0222	1995-1999	Tuesday
837	480	Male	TTS	3	Chronic glomerulonephritis	J069	0	0	0	0	0	0	0	1	Emergency	33.3	22.4556	1995-1999	Sunday
838	240	Male	MWF	3	Chronic glomerulonephritis	E211	0	0	0	0	0	0	0	0	Planned	108.267	50.9361	1995-1999	Monday
839	309	Male	MWF	3	Diabetes mellitus	J81	1	1	0	0	0	0	0	0	Emergency	19.8	76.5333	1995-1999	Monday
840	313	Female	TTS	3	Chronic glomerulonephritis	J81	1	1	0	0	0	0	0	0	Emergency	58.7	57.7028	1995-1999	Monday
841	606	Female	MWF	3	Chronic glomerulonephritis	J81	1	1	0	0	0	0	0	0	Emergency	39.0667	74.1306	1995-1999	Monday
842	1696	Male	TTS	3	Diabetes mellitus	J81	1	1	0	0	0	0	0	0	Emergency	5.63333	61.5611	1995-1999	Monday
843	21	Male	TTS	3	Chronic glomerulonephritis	S430	0	0	0	0	0	0	0	0	Planned	305.233	54.3056	1995-1999	Tuesday
844	237	Male	TTS	3	Chronic glomerulonephritis	I828	0	0	0	0	0	0	0	0	Planned	85.1667	74.2528	1995-1999	Tuesday
845	75	Female	TTS	3	Chronic glomerulonephritis	M179	0	0	0	0	0	0	0	0	Planned	199.833	70.6611	1995-1999	Thursday
846	273	Male	TTS	3	Chronic glomerulonephritis	T825	0	0	0	0	0	0	0	0	Planned	92.0333	40.8056	1995-1999	Saturday
847	123	Female	MWF	3	Nephrosclerosis	I674	1	0	0	0	1	0	0	0	Emergency	161.333	57.1806	1995-1999	Sunday
848	371	Male	MWF	3	Chronic glomerulonephritis	K921	0	0	0	0	0	0	0	0	Planned	25.4	64.1306	1995-1999	Monday
849	412	Male	MWF	3	Chronic glomerulonephritis	J90	1	1	0	0	0	0	0	0	Emergency	47.9	40.7	1995-1999	Monday
850	320	Male	MWF	3	Chronic glomerulonephritis	I709	0	0	0	0	0	0	0	0	Planned	76.6333	59.5639	1995-1999	Tuesday
851	501	Male	MWF	3	Diabetes mellitus	A09	0	0	0	0	0	0	0	1	Emergency	30.1667	69.7417	1995-1999	Tuesday
852	11	Male	MWF	3	Chronic glomerulonephritis	I443	1	0	0	0	0	1	0	0	Emergency	79.9333	55.4028	1995-1999	Saturday
853	102	Male	MWF	3	Chronic glomerulonephritis	S000	0	0	0	0	0	0	0	0	Planned	161.967	70.4889	1995-1999	Sunday
854	152	Female	TTS	3	Chronic glomerulonephritis	I48	1	0	0	0	0	1	0	0	Emergency	92.1	67.6222	1995-1999	Sunday
855	151	Female	TTS	3	Chronic glomerulonephritis	K658	0	0	0	0	0	0	0	0	Planned	147.267	43.8222	1995-1999	Tuesday
856	1680	Female	MWF	3	Diabetes mellitus	T825	0	0	0	0	0	0	0	0	Planned	22.5667	58.2806	1995-1999	Wednesday
857	65	Female	TTS	3	Chronic glomerulonephritis	G629	0	0	0	0	0	0	0	0	Planned	211.967	68.975	1995-1999	Thursday
858	136	Female	MWF	3	Chronic glomerulonephritis	N189	0	0	0	0	0	0	0	0	Planned	30.5333	69.0389	1995-1999	Saturday
859	246	Male	TTS	3	Chronic glomerulonephritis	J81	1	1	0	0	0	0	0	0	Emergency	104.2	64.8667	1995-1999	Monday
860	440	Female	MWF	3	Chronic glomerulonephritis	G459	1	0	1	0	0	0	0	0	Emergency	52.9333	78.2611	1995-1999	Monday
861	32	Male	MWF	3	Chronic glomerulonephritis	S068	0	0	0	0	0	0	0	0	Planned	240.8	54.5111	1995-1999	Wednesday
862	118	Male	MWF	3	Chronic glomerulonephritis	N19	0	0	0	0	0	0	0	0	Planned	168.4	57.9056	1995-1999	Wednesday
863	313	Female	TTS	3	Chronic glomerulonephritis	J81	1	1	0	0	0	0	0	0	Emergency	59.6	57.7778	1995-1999	Sunday
864	160	Male	TTS	3	Chronic glomerulonephritis	J81	1	1	0	0	0	0	0	0	Emergency	143.7	58.0444	1995-1999	Monday
865	248	Male	TTS	3	Chronic glomerulonephritis	E211	0	0	0	0	0	0	0	0	Planned	103.2	37.6417	1995-1999	Monday
866	622	Female	MWF	3	Diabetes mellitus	T825	0	0	0	0	0	0	0	0	Planned	19.5667	37.9694	1995-1999	Tuesday
867	375	Male	TTS	3	Chronic glomerulonephritis	T828	0	0	0	0	0	0	0	0	Planned	34.9333	64.4861	1995-1999	Wednesday
868	21	Male	TTS	3	Chronic glomerulonephritis	N189	0	0	0	0	0	0	0	0	Planned	306.233	54.3889	1995-1999	Thursday
869	9	Male	MWF	3	Chronic glomerulonephritis	G450	1	0	1	0	0	0	0	0	Emergency	303.633	52.2972	1995-1999	Friday
870	708	Male	MWF	3	Chronic glomerulonephritis	T809	0	0	0	0	0	0	0	0	Planned	3.36667	70.8472	1995-1999	Friday
871	54	Male	TTS	3	Chronic glomerulonephritis	T828	0	0	0	0	0	0	0	0	Planned	219.4	66.6833	1995-1999	Sunday
872	617	Female	TTS	3	Nephrosclerosis	I495	1	0	0	0	0	1	0	0	Emergency	17.6333	75.3972	1995-1999	Sunday
873	714	Male	TTS	3	Diabetes mellitus	B029	0	0	0	0	0	0	0	1	Emergency	4.56667	61.9111	1995-1999	Tuesday
874	62	Male	TTS	3	Chronic glomerulonephritis	I639	1	0	1	0	0	0	0	0	Emergency	215.467	57.95	1995-1999	Wednesday
875	720	Male	MWF	3	Chronic glomerulonephritis	I219	1	0	0	1	0	0	0	0	Emergency	5.4	81.1639	1995-1999	Wednesday
876	1661	Male	TTS	3	Chronic glomerulonephritis	T809	0	0	0	0	0	0	0	0	Planned	49.7	56.6833	1995-1999	Thursday
877	699	Male	MWF	3	Chronic glomerulonephritis	K729	0	0	0	0	0	0	0	0	Planned	10.4	72.0139	1995-1999	Friday
878	695	Male	TTS	3	Diabetes mellitus	R739	0	0	0	0	0	0	0	0	Planned	7	57.4139	1995-1999	Saturday
879	313	Female	TTS	3	Chronic glomerulonephritis	J81	1	1	0	0	0	0	0	0	Emergency	60.1	57.8194	1995-1999	Tuesday
880	557	Female	MWF	3	Chronic glomerulonephritis	T825	0	0	0	0	0	0	0	0	Planned	26.3667	82.8667	1995-1999	Wednesday
881	68	Female	TTS	3	Others	S7200	0	0	0	0	0	0	0	0	Planned	211.1	65.7861	1995-1999	Thursday
882	237	Male	TTS	3	Chronic glomerulonephritis	T825	0	0	0	0	0	0	0	0	Planned	86.6667	74.3778	1995-1999	Saturday
883	380	Male	MWF	3	Chronic glomerulonephritis	J81	1	1	0	0	0	0	0	0	Emergency	65.8	68.1889	1995-1999	Monday
884	440	Female	MWF	3	Chronic glomerulonephritis	G459	1	0	1	0	0	0	0	0	Emergency	53.8333	78.3361	1995-1999	Monday
885	686	Male	TTS	3	Chronic glomerulonephritis	J81	1	1	0	0	0	0	0	0	Emergency	13.3333	42.8944	1995-1999	Monday
886	595	Male	TTS	3	Chronic glomerulonephritis	J439	0	0	0	0	0	0	0	0	Planned	16.8	74.0222	1995-1999	Tuesday
887	654	Male	MWF	3	Chronic glomerulonephritis	J189	0	0	0	0	0	0	0	1	Emergency	25.9667	74.25	1995-1999	Wednesday
888	312	Male	MWF	3	Diabetes mellitus	J189	0	0	0	0	0	0	0	1	Emergency	28.4	77.2417	1995-1999	Friday
889	456	Male	TTS	3	Chronic glomerulonephritis	I674	1	0	0	0	1	0	0	0	Emergency	49.9667	78.2806	1995-1999	Saturday
890	672	Male	TTS	3	Chronic glomerulonephritis	J81	1	1	0	0	0	0	0	0	Emergency	6.73333	41.7472	1995-1999	Sunday
891	124	Female	MWF	3	Nephrosclerosis	I48	1	0	0	0	0	1	0	0	Emergency	56.4333	76.3444	1995-1999	Monday
892	311	Male	MWF	3	Chronic glomerulonephritis	E211	0	0	0	0	0	0	0	0	Planned	40.5	55.6139	1995-1999	Monday
893	193	Male	MWF	3	Chronic glomerulonephritis	T828	0	0	0	0	0	0	0	0	Planned	124.5	46.7333	1995-1999	Tuesday
894	305	Female	MWF	3	Diabetes mellitus	J189	0	0	0	0	0	0	0	1	Emergency	28.2	65.2167	1995-1999	Tuesday
895	523	Male	TTS	3	Chronic glomerulonephritis	J189	0	0	0	0	0	0	0	1	Emergency	33.8333	83.2944	1995-1999	Saturday
896	565	Male	TTS	3	Diabetes mellitus	F059	0	0	0	0	0	0	0	0	Planned	23.6	55.8194	1995-1999	Saturday
897	9	Male	MWF	3	Chronic glomerulonephritis	K85	0	0	0	0	0	0	0	0	Planned	304.633	52.3806	1995-1999	Monday
898	672	Male	TTS	3	Chronic glomerulonephritis	J81	1	1	0	0	0	0	0	0	Emergency	7	41.7694	1995-1999	Monday
899	480	Male	TTS	3	Chronic glomerulonephritis	T509	0	0	0	0	0	0	0	0	Planned	35.4667	22.6361	1995-1999	Wednesday
900	392	Male	MWF	3	Diabetes mellitus	K590	0	0	0	0	0	0	0	0	Planned	53.4333	56.6639	1995-1999	Friday
901	92	Female	MWF	3	Diabetes mellitus	J81	1	1	0	0	0	0	0	0	Emergency	41.6667	81.6667	1995-1999	Monday
902	143	Male	MWF	3	Chronic glomerulonephritis	K658	0	0	0	0	0	0	0	0	Planned	151.067	51.3917	1995-1999	Monday
903	448	Female	MWF	3	Chronic glomerulonephritis	K294	0	0	0	0	0	0	0	0	Planned	6.6	85.2528	1995-1999	Monday
904	138	Male	MWF	3	Polycystic kidney disease	R509	0	0	0	0	0	0	0	0	Planned	41	50.9694	1995-1999	Friday
905	231	Male	TTS	3	Chronic glomerulonephritis	T857	0	0	0	0	0	0	0	0	Planned	109.5	39.8833	1995-1999	Friday
906	720	Male	MWF	3	Chronic glomerulonephritis	T828	0	0	0	0	0	0	0	0	Planned	6.63333	81.2667	1995-1999	Saturday
907	113	Male	TTS	3	Chronic glomerulonephritis	R509	0	0	0	0	0	0	0	0	Planned	170.5	40.8111	1995-1999	Monday
908	123	Female	MWF	3	Nephrosclerosis	E211	0	0	0	0	0	0	0	0	Planned	163.667	57.375	1995-1999	Monday
909	80	Male	TTS	3	Chronic glomerulonephritis	J81	1	1	0	0	0	0	0	0	Emergency	195.867	42.0722	1995-1999	Tuesday
910	341	Male	TTS	3	Diabetes mellitus	L984	0	0	0	0	0	0	0	0	Planned	32.3667	57.5778	1995-1999	Tuesday
911	78	Female	MWF	3	Chronic glomerulonephritis	G459	1	0	1	0	0	0	0	0	Emergency	199.6	65.3167	1995-1999	Monday
912	164	Male	MWF	3	Chronic glomerulonephritis	J81	1	1	0	0	0	0	0	0	Emergency	140.933	60.9361	1995-1999	Monday
913	434	Female	MWF	3	Diabetes mellitus	J81	1	1	0	0	0	0	0	0	Emergency	48.2333	59.0222	1995-1999	Monday
914	440	Female	MWF	3	Chronic glomerulonephritis	R402	1	0	1	0	0	0	0	0	Emergency	55.1333	78.4444	1995-1999	Friday
915	603	Female	TTS	3	Diabetes mellitus	R509	0	0	0	0	0	0	0	0	Planned	14.4	76.1417	1995-1999	Saturday
916	186	Male	MWF	3	Chronic glomerulonephritis	R000	1	0	0	0	0	1	0	0	Emergency	127.533	57.1944	1995-1999	Monday
917	10	Male	MWF	3	Chronic glomerulonephritis	C189	0	0	0	0	0	0	0	0	Planned	300.833	53.5306	1995-1999	Wednesday
918	606	Female	MWF	3	Chronic glomerulonephritis	T828	0	0	0	0	0	0	0	0	Planned	42.1333	74.3861	1995-1999	Wednesday
919	461	Female	TTS	3	Diabetes mellitus	K635	0	0	0	0	0	0	0	0	Planned	51.3	59.8972	1995-1999	Thursday
920	143	Male	MWF	3	Chronic glomerulonephritis	K658	0	0	0	0	0	0	0	0	Planned	151.9	51.4611	1995-1999	Friday
921	401	Male	TTS	3	Chronic glomerulonephritis	N189	0	0	0	0	0	0	0	0	Planned	54.5	77.6667	1995-1999	Monday
922	639	Female	MWF	3	Nephrosclerosis	J90	1	1	0	0	0	0	0	0	Emergency	12.9667	81.8667	1995-1999	Monday
923	342	Female	MWF	3	Diabetes mellitus	T825	0	0	0	0	0	0	0	0	Planned	73.0333	67.4222	1995-1999	Tuesday
924	529	Male	TTS	3	Diabetes mellitus	K729	0	0	0	0	0	0	0	0	Planned	16.9	59.1194	1995-1999	Tuesday
925	396	Male	TTS	3	Chronic glomerulonephritis	A09	0	0	0	0	0	0	0	1	Emergency	60.8	65.3417	1995-1999	Wednesday
926	453	Female	MWF	3	Chronic glomerulonephritis	J81	1	1	0	0	0	0	0	0	Emergency	83.1	41.925	1995-1999	Wednesday
927	1695	Male	MWF	3	Chronic glomerulonephritis	N189	0	0	0	0	0	0	0	0	Planned	8.96667	68.5944	1995-1999	Wednesday
928	123	Female	MWF	3	Nephrosclerosis	J81	1	1	0	0	0	0	0	0	Emergency	164.567	57.45	1995-1999	Monday
929	440	Female	MWF	3	Chronic glomerulonephritis	R402	1	0	1	0	0	0	0	0	Emergency	55.6667	78.4889	1995-1999	Monday
930	586	Male	TTS	3	Diabetes mellitus	E162	0	0	0	0	0	0	0	0	Planned	21.3667	50.2111	1995-1999	Monday
931	1696	Male	TTS	3	Diabetes mellitus	T809	0	0	0	0	0	0	0	0	Planned	9.06667	61.8472	1995-1999	Monday
932	54	Male	TTS	3	Chronic glomerulonephritis	S7200	0	0	0	0	0	0	0	0	Planned	221.733	66.8778	1995-1999	Tuesday
933	491	Male	MWF	3	Chronic glomerulonephritis	I48	1	0	0	0	0	1	0	0	Emergency	45.2333	51.625	1995-1999	Tuesday
934	673	Female	TTS	3	Diabetes mellitus	N189	0	0	0	0	0	0	0	0	Planned	18.9333	65.3444	1995-1999	Tuesday
935	160	Male	TTS	3	Chronic glomerulonephritis	T825	0	0	0	0	0	0	0	0	Planned	146.267	58.2583	1995-1999	Wednesday
936	541	Male	TTS	3	Chronic glomerulonephritis	C220	0	0	0	0	0	0	0	0	Planned	14.7333	69.5139	1995-1999	Thursday
937	544	Male	TTS	3	Nephrosclerosis	T825	0	0	0	0	0	0	0	0	Planned	36.6667	77.7722	1995-1999	Saturday
938	395	Female	TTS	3	Others	J81	1	1	0	0	0	0	0	0	Emergency	65.5333	69.1389	1995-1999	Monday
939	722	Male	TTS	3	Diabetes mellitus	J81	1	1	0	0	0	0	0	0	Emergency	3.43333	72.9806	1995-1999	Tuesday
940	599	Male	MWF	3	Polycystic kidney disease	T825	0	0	0	0	0	0	0	0	Planned	27.1333	58.4167	1995-1999	Wednesday
941	151	Female	TTS	3	Chronic glomerulonephritis	R100	0	0	0	0	0	0	0	0	Planned	150.533	44.0944	1995-1999	Thursday
942	281	Male	MWF	3	Diabetes mellitus	C169	0	0	0	0	0	0	0	0	Planned	97.1667	56.5639	1995-1999	Friday
943	62	Male	TTS	3	Chronic glomerulonephritis	K85	0	0	0	0	0	0	0	0	Planned	218.167	58.175	1995-1999	Tuesday
944	65	Female	TTS	3	Chronic glomerulonephritis	S7200	0	0	0	0	0	0	0	0	Planned	215.333	69.2556	1995-1999	Tuesday
945	686	Male	TTS	3	Chronic glomerulonephritis	J81	1	1	0	0	0	0	0	0	Emergency	15.6667	43.0889	1995-1999	Tuesday
946	259	Male	TTS	3	Chronic glomerulonephritis	I209	1	0	0	1	0	0	0	0	Emergency	77.1	83.2056	1995-1999	Wednesday
947	426	Male	TTS	3	Diabetes mellitus	I959	1	0	0	0	1	0	0	0	Emergency	47.4667	72.9806	1995-1999	Wednesday
948	371	Male	MWF	3	Chronic glomerulonephritis	J81	1	1	0	0	0	0	0	0	Emergency	29.2667	64.4528	1995-1999	Sunday
949	323	Male	TTS	3	Chronic glomerulonephritis	I499	1	0	0	0	0	1	0	0	Emergency	61.2667	47.5083	1995-1999	Monday
950	468	Male	MWF	3	Diabetes mellitus	R000	1	0	0	0	0	1	0	0	Emergency	50.2333	50.6972	1995-1999	Monday
951	625	Male	MWF	3	Diabetes mellitus	J81	1	1	0	0	0	0	0	0	Emergency	26.3667	57.4278	1995-1999	Monday
952	732	Male	TTS	3	Diabetes mellitus	I313	1	1	0	0	0	0	0	0	Emergency	0.3	56.5806	1995-1999	Saturday
953	198	Male	TTS	3	Chronic glomerulonephritis	I619	1	0	1	0	0	0	0	0	Emergency	125.433	59.4444	1995-1999	Sunday
954	691	Female	TTS	3	Chronic glomerulonephritis	T828	0	0	0	0	0	0	0	0	Planned	15.8	78.2861	1995-1999	Sunday
955	246	Male	TTS	3	Chronic glomerulonephritis	A09	0	0	0	0	0	0	0	1	Emergency	107.867	65.1722	1995-1999	Monday
956	414	Female	TTS	3	Others	C900	0	0	0	0	0	0	0	0	Planned	35.4	71.0556	1995-1999	Monday
957	557	Female	MWF	3	Chronic glomerulonephritis	M4316	0	0	0	0	0	0	0	0	Planned	29.3	83.1111	1995-1999	Monday
958	1694	Female	MWF	3	Chronic glomerulonephritis	K85	0	0	0	0	0	0	0	0	Planned	12.8	60.6	1995-1999	Monday
959	747	Male	TTS	3	Diabetes mellitus	H669	0	0	0	0	0	0	0	1	Emergency	3.16667	64.4167	1995-1999	Tuesday
960	248	Male	TTS	3	Chronic glomerulonephritis	E211	0	0	0	0	0	0	0	0	Planned	106.667	37.9306	1995-1999	Wednesday
961	541	Male	TTS	3	Chronic glomerulonephritis	C220	0	0	0	0	0	0	0	0	Planned	15.6333	69.5889	1995-1999	Thursday
962	210	Female	MWF	3	Diabetes mellitus	M8614	0	0	0	0	0	0	0	1	Emergency	112.033	67.0083	1995-1999	Friday
963	526	Female	TTS	3	Diabetes mellitus	J90	0	0	0	0	0	0	0	0	Planned	34.8	77.35	1995-1999	Friday
964	520	Male	TTS	3	Diabetes mellitus	R298	0	0	0	0	0	0	0	0	Planned	40.1667	50.7444	1995-1999	Monday
965	120	Female	TTS	3	Unknown	J81	1	1	0	0	0	0	0	0	Emergency	21.7	81.3694	1995-1999	Tuesday
966	748	Female	MWF	3	Diabetes mellitus	N189	0	0	0	0	0	0	0	0	Planned	2.96667	57.9556	1995-1999	Tuesday
967	183	Male	MWF	3	Chronic glomerulonephritis	A09	0	0	0	0	0	0	0	1	Emergency	24.9	67.6639	1995-1999	Wednesday
968	679	Female	MWF	3	Polycystic kidney disease	K226	0	0	0	0	0	0	0	0	Planned	9	55.5333	1995-1999	Wednesday
969	160	Male	MWF	3	Chronic glomerulonephritis	T825	0	0	0	0	0	0	0	0	Planned	147.433	58.3556	1995-1999	Thursday
970	392	Male	MWF	3	Diabetes mellitus	E15	0	0	0	0	0	0	0	0	Planned	55.9	56.8694	1995-1999	Thursday
971	360	Female	MWF	3	Diabetes mellitus	R42	0	0	0	0	0	0	0	0	Planned	62.2	67.0528	1995-1999	Monday
972	521	Female	MWF	3	Diabetes mellitus	T809	1	0	0	0	1	0	0	0	Emergency	42.2	57.9389	1995-1999	Wednesday
973	231	Male	TTS	3	Chronic glomerulonephritis	K658	0	0	0	0	0	0	0	0	Planned	111.967	40.0889	1995-1999	Thursday
974	414	Female	TTS	3	Others	C900	0	0	0	0	0	0	0	0	Planned	35.9333	71.1	1995-1999	Thursday
975	401	Male	TTS	3	Chronic glomerulonephritis	N281	0	0	0	0	0	0	0	0	Planned	56.2333	77.8111	1995-1999	Saturday
976	709	Male	TTS	3	Diabetes mellitus	R100	0	0	0	0	0	0	0	0	Planned	51.7333	59.6583	1995-1999	Saturday
977	250	Female	MWF	3	Chronic glomerulonephritis	I709	0	0	0	0	0	0	0	0	Planned	7.46667	75.6889	1995-1999	Sunday
978	252	Female	TTS	3	Chronic glomerulonephritis	J81	1	1	0	0	0	0	0	0	Emergency	65.1667	70.1306	1995-1999	Monday
979	309	Male	MWF	3	Diabetes mellitus	A09	0	0	0	0	0	0	0	1	Emergency	24.8667	76.9556	1995-1999	Tuesday
980	587	Male	TTS	3	Diabetes mellitus	L984	0	0	0	0	0	0	0	0	Planned	23.2	54.6417	1995-1999	Tuesday
981	663	Male	TTS	3	Diabetes mellitus	B182	0	0	0	0	0	0	0	0	Planned	17.9	55.0306	1995-1999	Wednesday
982	709	Male	TTS	3	Diabetes mellitus	K254	0	0	0	0	0	0	0	0	Planned	51.9	59.6722	1995-1999	Thursday
983	371	Male	MWF	3	Chronic glomerulonephritis	J81	1	1	0	0	0	0	0	0	Emergency	30.4	64.5472	1995-1999	Sunday
984	398	Male	MWF	3	Chronic glomerulonephritis	E211	0	0	0	0	0	0	0	0	Planned	67.6	26.9611	1995-1999	Monday
985	205	Male	MWF	3	Diabetes mellitus	I709	0	0	0	0	0	0	0	0	Planned	117.8	60.9222	1995-1999	Tuesday
986	313	Female	TTS	3	Chronic glomerulonephritis	J81	1	1	0	0	0	0	0	0	Emergency	64	58.1444	1995-1999	Tuesday
987	151	Female	TTS	3	Chronic glomerulonephritis	R100	0	0	0	0	0	0	0	0	Planned	152.133	44.2278	1995-1999	Thursday
988	630	Male	MWF	3	Chronic glomerulonephritis	I619	1	0	1	0	0	0	0	0	Emergency	16.5	54.3111	1995-1999	Thursday
989	560	Male	TTS	3	Chronic glomerulonephritis	K85	0	0	0	0	0	0	0	0	Planned	29.3333	58.0639	1995-1999	Friday
990	252	Female	TTS	3	Chronic glomerulonephritis	K750	0	0	0	0	0	0	0	1	Emergency	65.5667	70.1639	1995-1999	Saturday
991	1670	Male	TTS	3	Diabetes mellitus	I619	1	0	1	0	0	0	0	0	Emergency	39.7	52.7722	1995-1999	Saturday
992	283	Female	MWF	3	Diabetes mellitus	I639	1	0	1	0	0	0	0	0	Emergency	98.5	77.5639	1995-1999	Monday
993	250	Female	MWF	3	Chronic glomerulonephritis	K567	0	0	0	0	0	0	0	0	Planned	8.03333	75.7361	1995-1999	Wednesday
994	371	Male	MWF	3	Chronic glomerulonephritis	J439	0	0	0	0	0	0	0	0	Planned	30.7333	64.575	1995-1999	Wednesday
995	477	Female	MWF	3	Others	N12	0	0	0	0	0	0	0	1	Emergency	53.1667	23.0722	1995-1999	Wednesday
996	47	Female	MWF	3	Chronic glomerulonephritis	K567	0	0	0	0	0	0	0	0	Planned	214.733	61.7694	1995-1999	Saturday
997	434	Female	MWF	3	Diabetes mellitus	J81	1	1	0	0	0	0	0	0	Emergency	51.1667	59.2667	1995-1999	Sunday
998	232	Male	MWF	3	Diabetes mellitus	M6289	0	0	0	0	0	0	0	0	Planned	109.033	64.6722	1995-1999	Monday
999	747	Male	TTS	3	Diabetes mellitus	N189	0	0	0	0	0	0	0	0	Planned	4.6	64.5361	1995-1999	Wednesday
1000	317	Female	MWF	3	Chronic glomerulonephritis	N189	0	0	0	0	0	0	0	0	Planned	6.93333	64.6444	1995-1999	Friday
1001	334	Male	MWF	3	Diabetes mellitus	E049	0	0	0	0	0	0	0	0	Planned	18.4667	56.2111	1995-1999	Saturday
1002	106	Male	MWF	3	Chronic glomerulonephritis	T828	0	0	0	0	0	0	0	0	Planned	98.4	71.7667	1995-1999	Monday
1003	323	Male	TTS	3	Chronic glomerulonephritis	I219	1	0	0	1	0	0	0	0	Emergency	63.1	47.6611	1995-1999	Monday
1004	336	Male	TTS	3	Diabetes mellitus	K610	0	0	0	0	0	0	0	1	Emergency	76.8667	68.6722	1995-1999	Monday
1005	136	Female	MWF	3	Chronic glomerulonephritis	S9230	0	0	0	0	0	0	0	0	Planned	35.9333	69.4889	1995-1999	Wednesday
1006	347	Male	MWF	3	Diabetes mellitus	T809	1	0	0	0	1	0	0	0	Emergency	81.2333	71.7944	1995-1999	Wednesday
1007	323	Male	TTS	3	Chronic glomerulonephritis	I200	0	0	0	0	0	0	0	0	Planned	63.2	47.6694	1995-1999	Thursday
1008	526	Female	TTS	3	Diabetes mellitus	J90	1	1	0	0	0	0	0	0	Emergency	36.4667	77.4889	1995-1999	Saturday
1009	128	Female	MWF	3	Chronic glomerulonephritis	N189	0	0	0	0	0	0	0	0	Planned	136.9	70.8194	1995-1999	Monday
1010	565	Male	TTS	3	Diabetes mellitus	T828	0	0	0	0	0	0	0	0	Planned	27.8	56.1694	1995-1999	Monday
1011	108	Male	TTS	3	Chronic glomerulonephritis	I219	1	0	0	1	0	0	0	0	Emergency	148.533	68.1861	1995-1999	Tuesday
1012	342	Female	MWF	3	Diabetes mellitus	K633	0	0	0	0	0	0	0	0	Planned	76	67.6694	1995-1999	Tuesday
1013	521	Female	MWF	3	Diabetes mellitus	N189	0	0	0	0	0	0	0	0	Planned	43.5667	58.0528	1995-1999	Tuesday
1014	670	Female	TTS	3	Diabetes mellitus	K635	0	0	0	0	0	0	0	0	Planned	18.3667	67.2722	1995-1999	Tuesday
1015	554	Male	TTS	3	Diabetes mellitus	I509	0	0	0	0	0	0	0	0	Planned	35.3667	69.7306	1995-1999	Thursday
1016	720	Male	MWF	3	Chronic glomerulonephritis	J81	1	1	0	0	0	0	0	0	Emergency	10.5333	81.5917	1995-1999	Saturday
1017	489	Female	TTS	3	Chronic glomerulonephritis	J81	1	1	0	0	0	0	0	0	Emergency	35.5	67.1111	1995-1999	Monday
1018	414	Female	TTS	3	Others	C900	0	0	0	0	0	0	0	0	Planned	37.4667	71.2278	1995-1999	Tuesday
1019	663	Male	TTS	3	Diabetes mellitus	J81	1	1	0	0	0	0	0	0	Emergency	19.2333	55.1417	1995-1999	Tuesday
1020	686	Male	TTS	3	Chronic glomerulonephritis	J81	1	1	0	0	0	0	0	0	Emergency	18.1667	43.2972	1995-1999	Tuesday
1021	334	Male	MWF	3	Diabetes mellitus	B069	0	0	0	0	0	0	0	1	Emergency	19.1	56.2639	1995-1999	Friday
1022	76	Female	MWF	3	Chronic glomerulonephritis	I10	1	0	0	0	1	0	0	0	Emergency	204.867	63.5472	1995-1999	Monday
1023	417	Male	MWF	3	Diabetes mellitus	G459	1	0	1	0	0	0	0	0	Emergency	57.6333	70.1306	1995-1999	Monday
1024	673	Female	TTS	3	Diabetes mellitus	N189	0	0	0	0	0	0	0	0	Planned	22.1333	65.6111	1995-1999	Tuesday
1025	727	Female	MWF	3	Diabetes mellitus	T825	0	0	0	0	0	0	0	0	Planned	9.63333	62.4306	1995-1999	Tuesday
1026	114	Male	MWF	3	Chronic glomerulonephritis	J189	0	0	0	0	0	0	0	1	Emergency	174.367	61.85	1995-1999	Wednesday
1027	426	Male	TTS	3	Diabetes mellitus	I639	1	0	1	0	0	0	0	0	Emergency	50.2	73.2083	1995-1999	Wednesday
1028	765	Female	TTS	3	Chronic glomerulonephritis	J189	0	0	0	0	0	0	0	0	Planned	129.3	79.0611	1995-1999	Thursday
1029	1703	Male	TTS	3	Diabetes mellitus	G060	0	0	0	0	0	0	0	1	Emergency	3.03333	62.6333	1995-1999	Friday
1030	653	Male	TTS	3	Nephrosclerosis	S300	0	0	0	0	0	0	0	0	Planned	21.3	76.275	1995-1999	Sunday
1031	248	Male	TTS	3	Chronic glomerulonephritis	E211	0	0	0	0	0	0	0	0	Planned	109.133	38.1361	1995-1999	Monday
1032	480	Male	TTS	3	Chronic glomerulonephritis	J81	1	1	0	0	0	0	0	0	Emergency	40.2	23.0306	1995-1999	Monday
1033	700	Male	MWF	3	Diabetes mellitus	N189	0	0	0	0	0	0	0	0	Planned	127.267	74.5222	1995-1999	Monday
1034	377	Male	MWF	3	Diabetes mellitus	T825	0	0	0	0	0	0	0	0	Planned	18.5	78.8583	1995-1999	Tuesday
1035	143	Male	MWF	3	Chronic glomerulonephritis	K658	0	0	0	0	0	0	0	0	Planned	155.733	51.7806	1995-1999	Thursday
1036	721	Male	TTS	3	Chronic glomerulonephritis	N189	0	0	0	0	0	0	0	0	Planned	73.7667	52.8083	1995-1999	Tuesday
1037	47	Female	MWF	3	Chronic glomerulonephritis	K559	1	0	0	0	0	0	1	0	Emergency	216.233	61.8944	1995-1999	Wednesday
1038	31	Male	TTS	3	Chronic glomerulonephritis	J069	0	0	0	0	0	0	0	1	Emergency	10.6667	56.3778	1995-1999	Thursday
1039	625	Male	MWF	3	Diabetes mellitus	J189	0	0	0	0	0	0	0	1	Emergency	29.4333	57.6833	1995-1999	Thursday
1040	476	Male	MWF	3	Chronic glomerulonephritis	K602	0	0	0	0	0	0	0	0	Planned	48.8	50.8278	1995-1999	Friday
1041	480	Male	TTS	3	Chronic glomerulonephritis	J81	1	1	0	0	0	0	0	0	Emergency	40.6667	23.0694	1995-1999	Monday
1042	697	Male	MWF	3	Diabetes mellitus	J81	1	1	0	0	0	0	0	0	Emergency	16.4333	69.1861	1995-1999	Monday
1043	278	Male	TTS	3	Chronic glomerulonephritis	I48	1	0	0	0	0	1	0	0	Emergency	90.6667	70.4694	1995-1999	Tuesday
1044	456	Male	TTS	3	Chronic glomerulonephritis	I638	1	0	1	0	0	0	0	0	Emergency	55.6333	78.7528	1995-1999	Thursday
1045	382	Female	MWF	3	Diabetes mellitus	J81	1	1	0	0	0	0	0	0	Emergency	42.9	69.7	1995-1999	Monday
1046	108	Male	TTS	3	Chronic glomerulonephritis	J81	1	1	0	0	0	0	0	0	Emergency	149.9	68.3	1995-1999	Tuesday
1047	128	Female	MWF	3	Chronic glomerulonephritis	K559	1	0	0	0	0	0	1	0	Emergency	138.3	70.9361	1995-1999	Tuesday
1048	606	Female	MWF	3	Chronic glomerulonephritis	H269	0	0	0	0	0	0	0	0	Planned	46.6667	74.7639	1995-1999	Tuesday
1049	291	Male	MWF	3	Polycystic kidney disease	J81	1	1	0	0	0	0	0	0	Emergency	85.5333	57.9222	1995-1999	Thursday
1050	291	Male	MWF	3	Polycystic kidney disease	N151	0	0	0	0	0	0	0	1	Emergency	85.5667	57.925	1995-1999	Friday
1051	710	Male	TTS	3	Diabetes mellitus	J81	1	1	0	0	0	0	0	0	Emergency	9.8	58.0583	1995-1999	Friday
1052	510	Male	MWF	3	Chronic glomerulonephritis	J81	1	1	0	0	0	0	0	0	Emergency	11.5333	72.4667	1995-1999	Tuesday
1053	635	Female	MWF	3	Diabetes mellitus	M5456	0	0	0	0	0	0	0	0	Planned	12.9333	71.7306	1995-1999	Wednesday
1054	314	Female	MWF	3	Diabetes mellitus	G459	1	0	1	0	0	0	0	0	Emergency	60.6667	57.1	1995-1999	Thursday
1055	694	Male	TTS	3	Others	K720	0	0	0	0	0	0	0	0	Planned	16.4667	52.7778	1995-1999	Saturday
1056	472	Female	TTS	3	Diabetes mellitus	J90	1	1	0	0	0	0	0	0	Emergency	54.8333	59.8389	1995-1999	Tuesday
1057	124	Female	MWF	3	Nephrosclerosis	J069	0	0	0	0	0	0	0	1	Emergency	62.7	76.8667	1995-1999	Wednesday
1058	364	Female	TTS	3	Chronic glomerulonephritis	N189	0	0	0	0	0	0	0	0	Planned	78.3	68.5528	1995-1999	Thursday
1059	397	Male	MWF	3	Diabetes mellitus	N189	0	0	0	0	0	0	0	0	Planned	65.6667	49.7944	1995-1999	Friday
1060	653	Male	TTS	3	Nephrosclerosis	S8220	0	0	0	0	0	0	0	0	Planned	22.6333	76.3861	1995-1999	Friday
1061	393	Male	MWF	3	Chronic glomerulonephritis	G450	1	0	1	0	0	0	0	0	Emergency	62.9333	66.8917	1995-1999	Sunday
1062	417	Male	MWF	3	Diabetes mellitus	E15	0	0	0	0	0	0	0	0	Planned	59.2667	70.2667	1995-1999	Monday
1063	663	Male	TTS	3	Diabetes mellitus	I619	1	0	1	0	0	0	0	0	Emergency	21.0667	55.2944	1995-1999	Monday
1064	578	Male	TTS	3	Chronic glomerulonephritis	J069	0	0	0	0	0	0	0	1	Emergency	118.467	82.2222	1995-1999	Tuesday
1065	81	Male	TTS	3	Chronic glomerulonephritis	B029	0	0	0	0	0	0	0	1	Emergency	265.667	63.3778	1995-1999	Thursday
1066	665	Female	TTS	3	Diabetes mellitus	I10	1	0	0	0	1	0	0	0	Emergency	26.1	61.5389	1995-1999	Saturday
1067	748	Female	TTS	3	Diabetes mellitus	T828	0	0	0	0	0	0	0	0	Planned	6.76667	58.2722	1995-1999	Saturday
1068	334	Male	MWF	3	Diabetes mellitus	J81	1	1	0	0	0	0	0	0	Emergency	21	56.4222	1995-1999	Sunday
1069	95	Male	MWF	3	Unknown	S108	0	0	0	0	0	0	0	0	Planned	165.633	64.4528	1995-1999	Monday
1070	161	Female	TTS	3	Diabetes mellitus	I209	1	0	0	1	0	0	0	0	Emergency	13.2333	78.3722	1995-1999	Monday
1071	519	Male	MWF	3	Chronic glomerulonephritis	T825	0	0	0	0	0	0	0	0	Planned	46.1	53.1111	1995-1999	Monday
1072	396	Male	TTS	3	Chronic glomerulonephritis	K921	0	0	0	0	0	0	0	0	Planned	66	65.775	1995-1999	Tuesday
1073	637	Male	MWF	3	Diabetes mellitus	S7200	0	0	0	0	0	0	0	0	Planned	23.2	48.6444	1995-1999	Tuesday
1074	5	Male	MWF	3	Chronic glomerulonephritis	R100	0	0	0	0	0	0	0	0	Planned	310	66.8361	1995-1999	Wednesday
1075	237	Male	TTS	3	Chronic glomerulonephritis	J189	0	0	0	0	0	0	0	1	Emergency	93.6667	74.9611	1995-1999	Wednesday
1076	434	Female	MWF	3	Diabetes mellitus	M5456	0	0	0	0	0	0	0	0	Planned	54	59.5028	1995-1999	Wednesday
1077	571	Male	MWF	3	Diabetes mellitus	E145	0	0	0	0	0	0	0	0	Planned	21.0667	69.4333	1995-1999	Thursday
1078	1660	Male	TTS	3	Diabetes mellitus	T825	0	0	0	0	0	0	0	0	Planned	45	63.6806	1995-1999	Thursday
1079	507	Male	MWF	3	Diabetes mellitus	C349	0	0	0	0	0	0	0	0	Planned	46.5333	76.1083	1995-1999	Saturday
1080	380	Male	MWF	3	Chronic glomerulonephritis	I352	1	0	0	0	1	0	0	0	Emergency	72.8667	68.7778	1995-1999	Sunday
1081	743	Male	TTS	3	Chronic glomerulonephritis	T828	0	0	0	0	0	0	0	0	Planned	9.2	83.9389	1995-1999	Sunday
1082	128	Female	MWF	3	Chronic glomerulonephritis	J81	1	1	0	0	0	0	0	0	Emergency	139.4	71.0278	1995-1999	Monday
1083	440	Female	MWF	3	Chronic glomerulonephritis	R402	1	0	1	0	0	0	0	0	Emergency	60.9333	78.9278	1995-1999	Monday
1084	143	Male	MWF	3	Chronic glomerulonephritis	K658	0	0	0	0	0	0	0	0	Planned	157.5	51.9278	1995-1999	Tuesday
1085	748	Female	TTS	3	Diabetes mellitus	I10	1	0	0	0	1	0	0	0	Emergency	7.1	58.3	1995-1999	Tuesday
1086	73	Male	MWF	3	Diabetes mellitus	E875	1	0	0	0	0	1	0	0	Emergency	38.6667	70.5556	1995-1999	Wednesday
1087	489	Female	TTS	3	Chronic glomerulonephritis	J81	1	1	0	0	0	0	0	0	Emergency	37.8667	67.3083	1995-1999	Wednesday
1088	193	Male	MWF	3	Chronic glomerulonephritis	E211	0	0	0	0	0	0	0	0	Planned	131.433	47.3111	1995-1999	Thursday
1089	314	Female	TTS	3	Diabetes mellitus	K559	1	0	0	0	0	0	1	0	Emergency	61.5667	57.175	1995-1999	Thursday
1090	309	Male	MWF	3	Diabetes mellitus	J81	1	1	0	0	0	0	0	0	Emergency	28.7333	77.2778	1995-1999	Monday
1091	1695	Male	MWF	3	Chronic glomerulonephritis	J81	1	1	0	0	0	0	0	0	Emergency	14.6	69.0639	1995-1999	Monday
1092	9	Male	MWF	3	Chronic glomerulonephritis	J069	0	0	0	0	0	0	0	1	Emergency	311.533	52.9556	1995-1999	Tuesday
1093	104	Female	TTS	3	Diabetes mellitus	N189	0	0	0	0	0	0	0	0	Planned	36.9	58.7889	1995-1999	Tuesday
1094	86	Female	MWF	3	Chronic glomerulonephritis	N189	0	0	0	0	0	0	0	0	Planned	127.067	66.1583	1995-1999	Wednesday
1095	304	Female	TTS	3	Chronic glomerulonephritis	B029	0	0	0	0	0	0	0	1	Emergency	89.6667	49.9	1995-1999	Wednesday
1096	120	Female	TTS	3	Unknown	J189	0	0	0	0	0	0	0	1	Emergency	26.1333	81.7389	1995-1999	Thursday
1097	635	Female	MWF	3	Diabetes mellitus	E211	0	0	0	0	0	0	0	0	Planned	14.1	71.8278	1995-1999	Thursday
1098	85	Female	TTS	3	Others	K922	0	0	0	0	0	0	0	0	Planned	179.333	55.2917	1995-1999	Saturday
1099	53	Female	TTS	3	Chronic glomerulonephritis	T825	0	0	0	0	0	0	0	0	Planned	228.2	59.7722	1995-1999	Sunday
1100	371	Male	MWF	3	Chronic glomerulonephritis	J81	1	1	0	0	0	0	0	0	Emergency	34.3333	64.875	1995-1999	Monday
1101	625	Male	MWF	3	Diabetes mellitus	J189	0	0	0	0	0	0	0	1	Emergency	31.4	57.8472	1995-1999	Monday
1102	648	Female	MWF	3	IgA nephropathy	B029	0	0	0	0	0	0	0	1	Emergency	21.9	56.1583	1995-1999	Monday
1103	178	Male	TTS	3	Chronic glomerulonephritis	J069	0	0	0	0	0	0	0	1	Emergency	33.3333	79.2528	1995-1999	Tuesday
1104	259	Male	TTS	3	Chronic glomerulonephritis	J189	0	0	0	0	0	0	0	1	Emergency	82.3333	83.6417	1995-1999	Tuesday
1105	377	Male	MWF	3	Diabetes mellitus	J189	0	0	0	0	0	0	0	1	Emergency	20.8333	79.0528	1995-1999	Wednesday
1106	117	Male	TTS	3	Chronic glomerulonephritis	K559	1	0	0	0	0	0	1	0	Emergency	176	54.3278	1995-1999	Thursday
1107	568	Female	TTS	3	Nephrosclerosis	T809	0	0	0	0	0	0	0	0	Planned	32.1667	77.9639	1995-1999	Thursday
1108	616	Male	TTS	3	Diabetes mellitus	J81	1	1	0	0	0	0	0	0	Emergency	24.4333	57.4111	1995-1999	Thursday
1109	401	Male	TTS	3	Chronic glomerulonephritis	R262	0	0	0	0	0	0	0	0	Planned	60.6	78.175	1995-1999	Saturday
1110	709	Male	TTS	3	Diabetes mellitus	J459	0	0	0	0	0	0	0	0	Planned	56.1	60.0222	1995-1999	Saturday
1111	64	Male	MWF	3	Chronic glomerulonephritis	C64	0	0	0	0	0	0	0	0	Planned	221.367	57.9917	1995-1999	Monday
1112	157	Female	TTS	3	Chronic glomerulonephritis	E211	0	0	0	0	0	0	0	0	Planned	154.167	53.9028	1995-1999	Tuesday
1113	304	Female	TTS	3	Chronic glomerulonephritis	J069	0	0	0	0	0	0	0	1	Emergency	90.0667	49.9333	1995-1999	Tuesday
1114	75	Female	TTS	3	Chronic glomerulonephritis	G560	0	0	0	0	0	0	0	0	Planned	209.167	71.4389	1995-1999	Wednesday
1115	172	Male	MWF	3	Diabetes mellitus	K661	0	0	0	0	0	0	0	0	Planned	155.933	54.7556	1995-1999	Wednesday
1116	400	Female	MWF	3	Chronic glomerulonephritis	T809	0	0	0	0	0	0	0	0	Planned	33.0667	58.6806	1995-1999	Wednesday
1117	417	Male	MWF	3	Diabetes mellitus	I639	1	0	1	0	0	0	0	0	Emergency	60.4333	70.3639	1995-1999	Wednesday
1118	422	Female	MWF	3	Diabetes mellitus	J189	0	0	0	0	0	0	0	1	Emergency	61.8	66.1972	1995-1999	Thursday
1119	571	Male	MWF	3	Diabetes mellitus	E145	0	0	0	0	0	0	0	0	Planned	21.9667	69.5083	1995-1999	Thursday
1120	670	Female	TTS	3	Diabetes mellitus	N63	0	0	0	0	0	0	0	0	Planned	21.6	67.5417	1995-1999	Thursday
1121	472	Female	TTS	3	Diabetes mellitus	G580	0	0	0	0	0	0	0	0	Planned	56.3	59.9611	1995-1999	Saturday
1122	151	Female	TTS	3	Chronic glomerulonephritis	K810	0	0	0	0	0	0	0	1	Emergency	156.333	44.5778	1995-1999	Sunday
1123	205	Male	MWF	3	Diabetes mellitus	I709	0	0	0	0	0	0	0	0	Planned	122.067	61.2778	1995-1999	Sunday
1124	332	Female	TTS	3	Chronic glomerulonephritis	J81	1	1	0	0	0	0	0	0	Emergency	54.5667	67.7083	1995-1999	Tuesday
1125	713	Male	MWF	3	Diabetes mellitus	I200	1	0	0	1	0	0	0	0	Emergency	15.5667	41.1444	1995-1999	Tuesday
1126	1682	Female	TTS	3	Chronic glomerulonephritis	N189	0	0	0	0	0	0	0	0	Planned	30.8	87.8111	1995-1999	Tuesday
1127	686	Male	TTS	3	Chronic glomerulonephritis	J81	1	1	0	0	0	0	0	0	Emergency	21.4	43.5667	1995-1999	Wednesday
1128	761	Male	MWF	3	Diabetes mellitus	K810	0	0	0	0	0	0	0	1	Emergency	5.2	46.4778	1995-1999	Wednesday
1129	654	Male	TTS	3	Chronic glomerulonephritis	J189	0	0	0	0	0	0	0	1	Emergency	34	74.9194	1995-1999	Thursday
1130	464	Female	TTS	3	Diabetes mellitus	S2230	0	0	0	0	0	0	0	0	Planned	28.8667	76.0083	1995-1999	Sunday
1131	551	Male	MWF	3	Nephrosclerosis	N189	0	0	0	0	0	0	0	0	Planned	37.7667	69.9306	1995-1999	Monday
1132	771	Male	MWF	3	Nephrosclerosis	I10	1	0	0	0	1	0	0	0	Emergency	5.46667	53.9333	1995-1999	Monday
1133	385	Male	MWF	3	Diabetes mellitus	K317	0	0	0	0	0	0	0	0	Planned	46.6	70.0278	1995-1999	Wednesday
1134	9	Male	MWF	3	Chronic glomerulonephritis	K85	0	0	0	0	0	0	0	0	Planned	312.5	53.0361	1995-1999	Thursday
1135	234	Male	TTS	3	Chronic glomerulonephritis	T825	0	0	0	0	0	0	0	0	Planned	76.9333	57.7889	1995-1999	Saturday
1136	197	Male	MWF	3	Chronic glomerulonephritis	K291	0	0	0	0	0	0	0	0	Planned	192.8	55.7917	1995-1999	Monday
1137	314	Female	MWF	3	Diabetes mellitus	J81	1	1	0	0	0	0	0	0	Emergency	62.8333	57.2806	1995-1999	Monday
1138	336	Male	TTS	3	Diabetes mellitus	I709	0	0	0	0	0	0	0	0	Planned	81	69.0167	1995-1999	Tuesday
1139	535	Female	TTS	3	Diabetes mellitus	S7200	0	0	0	0	0	0	0	0	Planned	51.2667	73.1361	1995-1999	Tuesday
1140	648	Female	MWF	3	IgA nephropathy	E211	0	0	0	0	0	0	0	0	Planned	22.8333	56.2361	1995-1999	Tuesday
1141	681	Male	MWF	3	Diabetes mellitus	I219	1	0	0	1	0	0	0	0	Emergency	22.1	83.4861	1995-1999	Tuesday
1142	317	Female	MWF	3	Chronic glomerulonephritis	B029	0	0	0	0	0	0	0	1	Emergency	11.2	65	1995-1999	Wednesday
1143	76	Female	MWF	3	Chronic glomerulonephritis	M8569	0	0	0	0	0	0	0	0	Planned	208.4	63.8417	1995-1999	Thursday
1144	364	Female	TTS	3	Chronic glomerulonephritis	M512	0	0	0	0	0	0	0	0	Planned	80.3333	68.7222	1995-1999	Thursday
1145	57	Male	MWF	3	Nephrosclerosis	N189	0	0	0	0	0	0	0	0	Planned	7.73333	76.2306	1995-1999	Friday
1146	472	Female	TTS	3	Diabetes mellitus	G580	0	0	0	0	0	0	0	0	Planned	57	60.0194	1995-1999	Saturday
1147	1660	Male	TTS	3	Diabetes mellitus	I639	1	0	1	0	0	0	0	0	Emergency	46.6667	63.8194	1995-1999	Saturday
1148	252	Female	TTS	3	Chronic glomerulonephritis	K559	1	0	0	0	0	0	1	0	Emergency	70.4	70.5667	1995-1999	Sunday
1149	280	Female	MWF	3	Chronic glomerulonephritis	K802	0	0	0	0	0	0	0	0	Planned	84.8333	70.8389	1995-1999	Sunday
1150	480	Male	TTS	3	Chronic glomerulonephritis	J81	1	1	0	0	0	0	0	0	Emergency	43.6	23.3139	1995-1999	Sunday
1151	183	Male	MWF	3	Chronic glomerulonephritis	J189	0	0	0	0	0	0	0	1	Emergency	30.6333	68.1417	1995-1999	Monday
1152	250	Female	MWF	3	Chronic glomerulonephritis	J81	1	1	0	0	0	0	0	0	Emergency	12.8333	76.1361	1995-1999	Monday
1153	237	Male	TTS	3	Chronic glomerulonephritis	J189	0	0	0	0	0	0	0	1	Emergency	95.5333	75.1167	1995-1999	Tuesday
1154	396	Male	TTS	3	Chronic glomerulonephritis	L97	0	0	0	0	0	0	0	0	Planned	67.9	65.9333	1995-1999	Tuesday
1155	606	Female	MWF	3	Chronic glomerulonephritis	T828	0	0	0	0	0	0	0	0	Planned	49.4667	74.9972	1995-1999	Tuesday
1156	197	Male	MWF	3	Chronic glomerulonephritis	J189	0	0	0	0	0	0	0	1	Emergency	193.167	55.8222	1995-1999	Wednesday
1157	768	Female	TTS	3	Diabetes mellitus	R739	0	0	0	0	0	0	0	0	Planned	1.7	61.675	1995-1999	Thursday
1158	186	Male	MWF	3	Chronic glomerulonephritis	S9230	0	0	0	0	0	0	0	0	Planned	135.033	57.8194	1995-1999	Friday
1159	112	Male	MWF	3	Chronic glomerulonephritis	K559	1	0	0	0	0	0	1	0	Emergency	141	55.4111	1995-1999	Monday
1160	720	Male	MWF	3	Chronic glomerulonephritis	I209	0	0	0	0	0	0	0	0	Planned	14.8	81.9472	1995-1999	Tuesday
1161	709	Male	TTS	3	Diabetes mellitus	I209	0	0	0	0	0	0	0	0	Planned	57.4333	60.1333	1995-1999	Wednesday
1162	254	Female	MWF	3	Chronic glomerulonephritis	K85	0	0	0	0	0	0	0	0	Planned	115.167	54.8889	1995-1999	Friday
1163	252	Female	TTS	3	Chronic glomerulonephritis	J81	1	1	0	0	0	0	0	0	Emergency	70.9667	70.6139	1995-1999	Monday
1164	524	Male	MWF	3	Nephrosclerosis	I639	1	0	1	0	0	0	0	0	Emergency	12.1	61.5278	1995-1999	Monday
1165	749	Female	TTS	3	Diabetes mellitus	R739	0	0	0	0	0	0	0	0	Planned	3.16667	34.55	1995-1999	Monday
1166	540	Male	MWF	3	Chronic glomerulonephritis	I351	0	0	0	0	0	0	0	0	Planned	39	68.0361	1995-1999	Tuesday
1167	1709	Female	TTS	3	Chronic glomerulonephritis	T825	0	0	0	0	0	0	0	0	Planned	26.7	19.6806	1995-1999	Tuesday
1168	480	Male	FHD	4	Chronic glomerulonephritis	J81	1	1	0	0	0	0	0	0	Emergency	44.2333	23.3667	1995-1999	Wednesday
1169	281	Male	MWF	3	Diabetes mellitus	I709	0	0	0	0	0	0	0	0	Planned	104.3	57.1583	1995-1999	Thursday
1170	472	Female	TTS	3	Diabetes mellitus	I209	1	0	0	1	0	0	0	0	Emergency	57.7	60.0778	1995-1999	Thursday
1171	236	Male	MWF	3	Chronic glomerulonephritis	H810	0	0	0	0	0	0	0	0	Planned	106.4	56.8417	1995-1999	Friday
1172	1694	Female	MWF	3	Chronic glomerulonephritis	A09	0	0	0	0	0	0	0	0	Planned	19.5	61.1583	1995-1999	Monday
1173	635	Female	MWF	3	Diabetes mellitus	J81	1	1	0	0	0	0	0	0	Emergency	16.2	72.0028	1995-1999	Wednesday
1174	12	Female	MWF	3	Chronic glomerulonephritis	J189	0	0	0	0	0	0	0	1	Emergency	345.967	70.2028	1995-1999	Thursday
1175	1675	Male	TTS	3	Chronic glomerulonephritis	I639	1	0	1	0	0	0	0	0	Emergency	28.1	71.6389	1995-1999	Thursday
1176	205	Male	MWF	3	Diabetes mellitus	T857	0	0	0	0	0	0	0	0	Planned	123.7	61.4139	1995-1999	Friday
1177	309	Male	MWF	3	Diabetes mellitus	I674	1	0	0	0	1	0	0	0	Emergency	31	77.4667	1995-1999	Friday
1178	677	Female	TTS	3	Diabetes mellitus	I350	0	0	0	0	0	0	0	0	Planned	16.4333	56.9472	1995-1999	Friday
1179	406	Female	MWF	3	Diabetes mellitus	J069	0	0	0	0	0	0	0	1	Emergency	2.23333	76.8667	1995-1999	Saturday
1180	551	Male	MWF	3	Nephrosclerosis	I209	1	0	0	1	0	0	0	0	Emergency	39.2	70.05	1995-1999	Sunday
1181	1690	Male	MWF	3	Nephrosclerosis	J81	1	1	0	0	0	0	0	0	Emergency	25.2667	42.8333	1995-1999	Sunday
1182	70	Female	MWF	3	Chronic glomerulonephritis	D649	0	0	0	0	0	0	0	0	Planned	215.867	75.6722	1995-1999	Monday
1183	336	Male	TTS	3	Diabetes mellitus	N189	0	0	0	0	0	0	0	0	Planned	82.2	69.1167	1995-1999	Monday
1184	1662	Male	MWF	3	Diabetes mellitus	J81	1	1	0	0	0	0	0	0	Emergency	10.9333	83.1444	1995-1999	Monday
1185	564	Female	MWF	3	Nephrosclerosis	S8240	0	0	0	0	0	0	0	0	Planned	27.2	62.8528	1995-1999	Saturday
1186	360	Female	MWF	3	Diabetes mellitus	E875	1	0	0	0	0	1	0	0	Emergency	68.8667	67.6083	1995-1999	Sunday
1187	13	Male	TTS	3	Chronic glomerulonephritis	S7200	0	0	0	0	0	0	0	0	Planned	290.167	59.0083	1995-1999	Monday
1188	55	Male	MWF	3	Chronic glomerulonephritis	S7200	0	0	0	0	0	0	0	0	Planned	215.367	58.2	1995-1999	Monday
1189	396	Male	TTS	3	Chronic glomerulonephritis	J81	1	1	0	0	0	0	0	0	Emergency	69	66.025	1995-1999	Monday
1190	726	Male	MWF	3	Others	N189	0	0	0	0	0	0	0	0	Planned	6.96667	57.8944	1995-1999	Monday
1191	246	Male	TTS	3	Chronic glomerulonephritis	I209	1	0	0	1	0	0	0	0	Emergency	115.033	65.7694	1995-1999	Tuesday
1192	328	Male	TTS	3	IgA nephropathy	K254	0	0	0	0	0	0	0	0	Planned	12.5667	49.2222	1995-1999	Tuesday
1193	338	Female	TTS	3	Chronic glomerulonephritis	N63	0	0	0	0	0	0	0	0	Planned	89.2	55.5333	1995-1999	Tuesday
1194	128	Female	MWF	3	Chronic glomerulonephritis	K559	1	0	0	0	0	0	1	0	Emergency	142.267	71.2667	1995-1999	Wednesday
1195	488	Male	MWF	3	Diabetes mellitus	I610	1	0	1	0	0	0	0	0	Emergency	51.6	55.25	1995-1999	Friday
1196	1667	Male	TTS	3	Diabetes mellitus	I509	1	0	0	0	1	0	0	0	Emergency	49.6	64.875	1995-1999	Saturday
1197	74	Male	MWF	3	Chronic glomerulonephritis	M179	0	0	0	0	0	0	0	0	Planned	211.1	45.1806	1995-1999	Monday
1198	376	Female	TTS	3	IgA nephropathy	E211	0	0	0	0	0	0	0	0	Planned	80.0333	50.6278	1995-1999	Monday
1199	480	Male	FHD	4	Chronic glomerulonephritis	J81	1	1	0	0	0	0	0	0	Emergency	45.0667	23.4361	1995-1999	Monday
1200	347	Male	MWF	3	Diabetes mellitus	M179	0	0	0	0	0	0	0	0	Planned	86.9667	72.2722	1995-1999	Tuesday
1201	561	Male	MWF	3	Diabetes mellitus	M2546	0	0	0	0	0	0	0	0	Planned	6.73333	64.9806	1995-1999	Sunday
1202	456	Male	TTS	3	Chronic glomerulonephritis	K922	0	0	0	0	0	0	0	0	Planned	60.1667	79.1306	1995-1999	Monday
1203	480	Male	FHD	4	Chronic glomerulonephritis	J81	1	1	0	0	0	0	0	0	Emergency	45.3	23.4556	1995-1999	Monday
1204	56	Male	TTS	3	Chronic glomerulonephritis	E15	0	0	0	0	0	0	0	0	Planned	217	55.925	1995-1999	Tuesday
1205	237	Male	TTS	3	Chronic glomerulonephritis	J189	0	0	0	0	0	0	0	1	Emergency	97.1333	75.25	1995-1999	Tuesday
1206	609	Male	TTS	3	Diabetes mellitus	A09	0	0	0	0	0	0	0	1	Emergency	25.5333	58.425	1995-1999	Tuesday
1207	628	Female	TTS	3	Polycystic kidney disease	E211	0	0	0	0	0	0	0	0	Planned	24.6333	46.6972	1995-1999	Tuesday
1208	686	Male	TTS	3	Chronic glomerulonephritis	K260	0	0	0	0	0	0	0	0	Planned	23.7333	43.7611	1995-1999	Tuesday
1209	84	Female	TTS	3	Chronic glomerulonephritis	E211	0	0	0	0	0	0	0	0	Planned	205.433	63.7889	1995-1999	Wednesday
1210	127	Female	TTS	3	Chronic glomerulonephritis	E211	0	0	0	0	0	0	0	0	Planned	172.367	55.2278	1995-1999	Wednesday
1211	304	Female	TTS	3	Chronic glomerulonephritis	N890	0	0	0	0	0	0	0	0	Planned	92.7	50.1528	1995-1999	Wednesday
1212	710	Male	TTS	3	Diabetes mellitus	J81	1	1	0	0	0	0	0	0	Emergency	14.3	58.4333	1995-1999	Monday
1213	272	Female	TTS	3	Chronic glomerulonephritis	T828	0	0	0	0	0	0	0	0	Planned	108.3	63.9028	1995-1999	Tuesday
1214	278	Male	TTS	3	Chronic glomerulonephritis	T460	0	0	0	0	0	0	0	0	Planned	95.5333	70.875	1995-1999	Tuesday
1215	389	Male	MWF	3	Chronic glomerulonephritis	D485	0	0	0	0	0	0	0	0	Planned	73.7	62.4889	1995-1999	Tuesday
1216	296	Male	MWF	3	Chronic glomerulonephritis	F411	0	0	0	0	0	0	0	0	Planned	100.4	27.4278	1995-1999	Thursday
1217	522	Male	MWF	3	Chronic glomerulonephritis	C349	0	0	0	0	0	0	0	0	Planned	45.2667	65.8278	1995-1999	Friday
1218	314	Female	MWF	3	Diabetes mellitus	J81	1	1	0	0	0	0	0	0	Emergency	65.2	57.4778	1995-1999	Monday
1219	328	Male	TTS	3	IgA nephropathy	J81	1	1	0	0	0	0	0	0	Emergency	13.5	49.3	1995-1999	Tuesday
1220	304	Female	TTS	3	Chronic glomerulonephritis	J459	0	0	0	0	0	0	0	0	Planned	93.2	50.1944	1995-1999	Thursday
1221	53	Female	TTS	3	Chronic glomerulonephritis	T825	0	0	0	0	0	0	0	0	Planned	231.633	60.0583	1995-1999	Friday
1222	187	Female	MWF	3	Chronic glomerulonephritis	T825	0	0	0	0	0	0	0	0	Planned	131.4	45.6972	1995-1999	Friday
1223	124	Female	MWF	3	Nephrosclerosis	I259	0	0	0	0	0	0	0	0	Planned	67.2667	77.2472	1995-1999	Monday
1224	487	Male	TTS	3	Diabetes mellitus	C220	0	0	0	0	0	0	0	0	Planned	16.8	65.2528	1995-1999	Monday
1225	189	Female	MWF	3	Diabetes mellitus	M167	0	0	0	0	0	0	0	0	Planned	131.833	54.4306	1995-1999	Tuesday
1226	196	Female	TTS	3	Chronic glomerulonephritis	S3200	0	0	0	0	0	0	0	0	Planned	133.167	56.5389	1995-1999	Tuesday
1227	461	Female	TTS	3	Diabetes mellitus	J069	0	0	0	0	0	0	0	1	Emergency	60.9	60.6972	1995-1999	Tuesday
1228	246	Male	TTS	3	Chronic glomerulonephritis	I10	1	0	0	0	1	0	0	0	Emergency	116.267	65.8722	1995-1999	Thursday
1229	128	Female	MWF	3	Chronic glomerulonephritis	J81	1	1	0	0	0	0	0	0	Emergency	143.6	71.3778	1995-1999	Monday
1230	392	Male	MWF	3	Diabetes mellitus	N189	0	0	0	0	0	0	0	0	Planned	64.1333	57.5556	1995-1999	Monday
1231	568	Female	TTS	3	Nephrosclerosis	I500	1	1	0	0	0	0	0	0	Emergency	35.8	78.2667	1995-1999	Monday
1232	578	Male	TTS	3	Chronic glomerulonephritis	I200	0	0	0	0	0	0	0	0	Planned	123.067	82.6056	1995-1999	Monday
1233	666	Female	MWF	3	Diabetes mellitus	S8280	0	0	0	0	0	0	0	0	Planned	20.4333	61.2778	1995-1999	Monday
1234	47	Female	MWF	3	Chronic glomerulonephritis	K567	0	0	0	0	0	0	0	0	Planned	222	62.375	1995-1999	Tuesday
1235	711	Male	TTS	3	Others	H269	0	0	0	0	0	0	0	0	Planned	48.7667	69.1278	1995-1999	Tuesday
1236	314	Female	MWF	3	Diabetes mellitus	I209	1	0	0	1	0	0	0	0	Emergency	65.7667	57.525	1995-1999	Thursday
1237	808	Male	TTS	3	Chronic glomerulonephritis	K746	0	0	0	0	0	0	0	0	Planned	1.23333	50.7833	1995-1999	Thursday
1238	172	Male	MWF	3	Diabetes mellitus	N288	0	0	0	0	0	0	0	0	Planned	159.533	55.0556	1995-1999	Friday
1239	394	Male	MWF	3	Chronic glomerulonephritis	J81	1	1	0	0	0	0	0	0	Emergency	76.0333	72.2861	1995-1999	Sunday
1240	16	Male	TTS	3	IgA nephropathy	I351	0	0	0	0	0	0	0	0	Planned	276.933	67.5389	1995-1999	Monday
1241	360	Female	MWF	3	Diabetes mellitus	J81	1	1	0	0	0	0	0	0	Emergency	70.5333	67.7472	1995-1999	Monday
1242	440	Female	MWF	3	Chronic glomerulonephritis	G459	1	0	1	0	0	0	0	0	Emergency	65.3667	79.2972	1995-1999	Monday
1243	252	Female	TTS	3	Chronic glomerulonephritis	J189	0	0	0	0	0	0	0	1	Emergency	73.3	70.8083	1995-1999	Tuesday
1244	464	Female	TTS	3	Diabetes mellitus	J81	1	1	0	0	0	0	0	0	Emergency	32.2333	76.2889	1995-1999	Tuesday
1245	670	Female	TTS	3	Diabetes mellitus	T825	0	0	0	0	0	0	0	0	Planned	25.3667	67.8556	1995-1999	Thursday
1246	14	Female	TTS	3	Chronic glomerulonephritis	T828	0	0	0	0	0	0	0	0	Planned	20.2667	71.1472	1995-1999	Friday
1247	328	Male	TTS	3	IgA nephropathy	J81	1	1	0	0	0	0	0	0	Emergency	14.4	49.375	1995-1999	Monday
1248	233	Female	TTS	3	Diabetes mellitus	J069	0	0	0	0	0	0	0	1	Emergency	109.633	74.1694	1995-1999	Tuesday
1249	113	Male	TTS	3	Chronic glomerulonephritis	K658	0	0	0	0	0	0	0	0	Planned	181.4	41.7194	1995-1999	Thursday
1250	1713	Female	MWF	3	Unknown	K121	0	0	0	0	0	0	0	0	Planned	4.36667	63.9028	1995-1999	Thursday
1251	161	Female	TTS	3	Diabetes mellitus	G459	1	0	1	0	0	0	0	0	Emergency	18.2333	78.7889	1995-1999	Friday
1252	428	Female	TTS	3	Chronic glomerulonephritis	J069	0	0	0	0	0	0	0	1	Emergency	66.1333	53.8472	1995-1999	Friday
1253	231	Male	TTS	3	Chronic glomerulonephritis	K658	0	0	0	0	0	0	0	0	Planned	120.567	40.8056	1995-1999	Saturday
1254	488	Male	TTS	3	Diabetes mellitus	J189	0	0	0	0	0	0	0	1	Emergency	53.5	55.4083	1995-1999	Sunday
1255	175	Female	MWF	3	Chronic glomerulonephritis	E211	0	0	0	0	0	0	0	0	Planned	116.633	30.775	1995-1999	Monday
1256	405	Male	TTS	3	Chronic glomerulonephritis	E853	0	0	0	0	0	0	0	0	Planned	72.6	50.05	1995-1999	Monday
1257	1680	Female	MWF	3	Diabetes mellitus	M6504	0	0	0	0	0	0	0	1	Emergency	35.6333	59.3694	1995-1999	Tuesday
1258	189	Female	MWF	3	Diabetes mellitus	D65	0	0	0	0	0	0	0	1	Emergency	132.767	54.5083	1995-1999	Wednesday
1259	785	Female	TTS	3	Chronic glomerulonephritis	T825	0	0	0	0	0	0	0	0	Planned	4.03333	56.5778	1995-1999	Thursday
1260	72	Male	MWF	3	Chronic glomerulonephritis	T825	0	0	0	0	0	0	0	0	Planned	213.967	56.2472	1995-1999	Monday
1261	152	Female	TTS	3	Chronic glomerulonephritis	A09	0	0	0	0	0	0	0	1	Emergency	105.467	68.7361	1995-1999	Monday
1262	210	Female	MWF	3	Diabetes mellitus	B351	0	0	0	0	0	0	0	1	Emergency	122.367	67.7861	1995-1999	Monday
1263	656	Female	MWF	3	Chronic glomerulonephritis	K769	0	0	0	0	0	0	0	0	Planned	19.8333	49.9333	1995-1999	Monday
1264	112	Male	MWF	3	Chronic glomerulonephritis	H269	0	0	0	0	0	0	0	0	Planned	144.233	55.6806	1995-1999	Tuesday
1265	304	Female	TTS	3	Chronic glomerulonephritis	J459	0	0	0	0	0	0	0	0	Planned	94.5333	50.3056	1995-1999	Wednesday
1266	477	Female	MWF	3	Others	I48	1	0	0	0	0	1	0	0	Emergency	61.4667	23.7639	1995-1999	Wednesday
1267	609	Male	TTS	3	Diabetes mellitus	H356	0	0	0	0	0	0	0	0	Planned	27.4	58.5806	1995-1999	Wednesday
1268	86	Female	MWF	3	Chronic glomerulonephritis	I739	1	0	0	0	0	0	1	0	Emergency	132	66.5694	1995-1999	Friday
1269	378	Male	MWF	3	Diabetes mellitus	R091	0	0	0	0	0	0	0	1	Emergency	81.9333	65.2083	1995-1999	Friday
1270	31	Male	TTS	3	Chronic glomerulonephritis	I209	0	0	0	0	0	0	0	0	Planned	17.5	56.9472	1995-1999	Monday
1271	125	Male	MWF	3	Chronic glomerulonephritis	B029	0	0	0	0	0	0	0	1	Emergency	175.967	59.3611	1995-1999	Monday
1272	288	Female	MWF	3	Chronic glomerulonephritis	I509	1	0	0	0	1	0	0	0	Emergency	64.2	74.6639	1995-1999	Monday
1273	477	Female	MWF	3	Others	M329	0	0	0	0	0	0	0	0	Planned	61.6667	23.7806	1995-1999	Tuesday
1274	641	Male	MWF	3	Diabetes mellitus	N189	0	0	0	0	0	0	0	0	Planned	30.9667	68.4444	1995-1999	Friday
1275	371	Male	MWF	3	Chronic glomerulonephritis	I259	1	0	0	1	0	0	0	0	Emergency	39.4333	65.3	1995-1999	Monday
1276	672	Male	TTS	3	Chronic glomerulonephritis	J81	1	1	0	0	0	0	0	0	Emergency	19.2	42.7861	1995-1999	Monday
1277	669	Male	TTS	3	Diabetes mellitus	J81	1	1	0	0	0	0	0	0	Emergency	5.8	56.7583	1995-1999	Tuesday
1278	709	Male	TTS	3	Diabetes mellitus	I500	1	1	0	0	0	0	0	0	Emergency	61.0667	60.4361	1995-1999	Tuesday
1279	768	Female	TTS	3	Diabetes mellitus	C187	0	0	0	0	0	0	0	0	Planned	5.56667	61.9972	1995-1999	Wednesday
1280	117	Male	TTS	3	Chronic glomerulonephritis	T828	0	0	0	0	0	0	0	0	Planned	181.2	54.7611	1995-1999	Sunday
1281	665	Female	TTS	3	Diabetes mellitus	N189	0	0	0	0	0	0	0	0	Planned	32.2	62.0472	1995-1999	Monday
1282	672	Male	TTS	3	Chronic glomerulonephritis	J81	1	1	0	0	0	0	0	0	Emergency	19.4333	42.8056	1995-1999	Monday
1283	304	Female	TTS	3	Chronic glomerulonephritis	J459	0	0	0	0	0	0	0	0	Planned	95.2	50.3611	1995-1999	Tuesday
1284	609	Male	TTS	3	Diabetes mellitus	K635	0	0	0	0	0	0	0	0	Planned	28.0667	58.6361	1995-1999	Tuesday
1285	12	Female	MWF	3	Chronic glomerulonephritis	H810	0	0	0	0	0	0	0	0	Planned	349.367	70.4861	1995-1999	Wednesday
1286	171	Female	TTS	3	Chronic glomerulonephritis	T825	0	0	0	0	0	0	0	0	Planned	144.867	60.6889	1995-1999	Friday
1287	130	Male	MWF	3	Chronic glomerulonephritis	K317	0	0	0	0	0	0	0	0	Planned	134.9	52.4806	1995-1999	Monday
1288	554	Male	TTS	3	Chronic glomerulonephritis	H269	0	0	0	0	0	0	0	0	Planned	43.8333	70.4361	1995-1999	Tuesday
1289	587	Male	TTS	3	Diabetes mellitus	R509	0	0	0	0	0	0	0	0	Planned	32.9	55.45	1995-1999	Tuesday
1290	708	Male	MWF	3	Chronic glomerulonephritis	E722	0	0	0	0	0	0	0	0	Planned	17.1	71.9917	1995-1999	Wednesday
1291	62	Male	TTS	3	Chronic glomerulonephritis	K85	0	0	0	0	0	0	0	0	Planned	229.067	59.0833	1995-1999	Thursday
1292	221	Male	TTS	3	Chronic glomerulonephritis	I490	1	0	0	0	0	1	0	0	Emergency	129.533	58.7944	1995-1999	Saturday
1293	245	Female	TTS	3	Chronic glomerulonephritis	J069	0	0	0	0	0	0	0	0	Planned	20.5333	86.3028	1995-1999	Saturday
1294	704	Male	TTS	3	Nephrosclerosis	K922	0	0	0	0	0	0	0	0	Planned	92.6	75.0694	1995-1999	Sunday
1295	183	Male	MWF	3	Chronic glomerulonephritis	J069	0	0	0	0	0	0	0	0	Planned	35.2333	68.525	1995-1999	Monday
1296	756	Male	MWF	3	Chronic glomerulonephritis	J47	0	0	0	0	0	0	0	0	Planned	11.9	63.7611	1995-1999	Monday
1297	345	Male	TTS	3	Diabetes mellitus	J81	1	1	0	0	0	0	0	0	Emergency	52.2667	59.5444	1995-1999	Wednesday
1298	378	Male	MWF	3	Diabetes mellitus	A419	0	0	0	0	0	0	0	1	Emergency	83.0333	65.3	1995-1999	Wednesday
1299	389	Male	MWF	3	Chronic glomerulonephritis	H269	0	0	0	0	0	0	0	0	Planned	76.5	62.7222	1995-1999	Wednesday
1300	406	Female	MWF	3	Diabetes mellitus	T825	0	0	0	0	0	0	0	0	Planned	6.03333	77.1833	1995-1999	Wednesday
1301	557	Female	MWF	3	Chronic glomerulonephritis	T827	0	0	0	0	0	0	0	1	Emergency	39.9667	84	1995-1999	Wednesday
1302	1718	Female	MWF	3	Diabetes mellitus	K635	0	0	0	0	0	0	0	0	Planned	5.4	66.2444	1995-1999	Wednesday
1303	233	Female	TTS	3	Diabetes mellitus	R262	0	0	0	0	0	0	0	0	Planned	111.333	74.3111	1995-1999	Monday
1304	440	Female	MWF	3	Chronic glomerulonephritis	R509	0	0	0	0	0	0	0	0	Planned	67.3	79.4583	1995-1999	Thursday
1305	514	Male	TTS	3	Diabetes mellitus	T828	0	0	0	0	0	0	0	0	Planned	53.4667	65.3389	1995-1999	Thursday
1306	535	Female	MWF	3	Diabetes mellitus	K559	1	0	0	0	0	0	1	0	Emergency	56.2333	73.55	1995-1999	Thursday
1307	732	Male	MWF	3	Diabetes mellitus	K254	0	0	0	0	0	0	0	0	Planned	11.1	57.4806	1995-1999	Friday
1308	113	Male	TTS	3	Chronic glomerulonephritis	K658	0	0	0	0	0	0	0	0	Planned	183.1	41.8611	1995-1999	Saturday
1309	550	Female	TTS	3	Chronic glomerulonephritis	D649	0	0	0	0	0	0	0	0	Planned	47.0667	50.5583	1995-1999	Monday
1310	686	Male	TTS	3	Chronic glomerulonephritis	J81	1	1	0	0	0	0	0	0	Emergency	26.9333	44.0278	1995-1999	Monday
1311	770	Male	TTS	3	Polycystic kidney disease	B029	0	0	0	0	0	0	0	1	Emergency	6.93333	61.4944	1995-1999	Monday
1312	342	Female	MWF	3	Diabetes mellitus	S4240	0	0	0	0	0	0	0	0	Planned	85	68.4194	1995-1999	Tuesday
1313	1662	Male	MWF	3	Diabetes mellitus	R630	0	0	0	0	0	0	0	0	Planned	14.9	83.475	1995-1999	Wednesday
1314	2	Male	TTS	3	Chronic glomerulonephritis	I209	0	0	0	0	0	0	0	0	Planned	314.667	49.1083	1995-1999	Thursday
1315	143	Male	MWF	3	Chronic glomerulonephritis	E211	0	0	0	0	0	0	0	0	Planned	164.067	52.475	1995-1999	Thursday
1316	472	Female	TTS	3	Diabetes mellitus	I209	1	0	0	1	0	0	0	0	Emergency	62.0667	60.4417	1995-1999	Thursday
1317	503	Female	TTS	3	Diabetes mellitus	T828	0	0	0	0	0	0	0	0	Planned	55.6333	57.0472	1995-1999	Thursday
1318	84	Female	TTS	3	Chronic glomerulonephritis	S4230	0	0	0	0	0	0	0	0	Planned	208.767	64.0667	1995-1999	Saturday
1319	589	Male	TTS	3	Chronic glomerulonephritis	T828	0	0	0	0	0	0	0	0	Planned	36.6333	54.875	1995-1999	Saturday
1320	9	Male	MWF	3	Chronic glomerulonephritis	T809	0	0	0	0	0	0	0	0	Planned	317.967	53.4917	1995-1999	Monday
1321	328	Male	TTS	3	IgA nephropathy	T825	0	0	0	0	0	0	0	0	Planned	16.4333	49.5444	1995-1999	Monday
1322	345	Male	TTS	3	Diabetes mellitus	I209	1	0	0	1	0	0	0	0	Emergency	52.6667	59.5778	1995-1999	Tuesday
1323	457	Female	TTS	3	Chronic glomerulonephritis	H269	0	0	0	0	0	0	0	0	Planned	65.3333	51.6306	1995-1999	Wednesday
1324	568	Female	TTS	3	Nephrosclerosis	I209	0	0	0	0	0	0	0	0	Planned	38.3667	78.4806	1995-1999	Wednesday
1325	14	Female	TTS	3	Chronic glomerulonephritis	T828	0	0	0	0	0	0	0	0	Planned	22.5	71.3333	1995-1999	Thursday
1326	61	Male	TTS	3	Chronic glomerulonephritis	G560	0	0	0	0	0	0	0	0	Planned	229.867	52.1028	1995-1999	Thursday
1327	655	Female	TTS	3	Diabetes mellitus	T828	0	0	0	0	0	0	0	0	Planned	10.1	58.4722	1995-1999	Thursday
1328	496	Male	MWF	3	Diabetes mellitus	J81	1	1	0	0	0	0	0	0	Emergency	54.6333	64.05	1995-1999	Monday
1329	502	Male	TTS	3	Diabetes mellitus	L720	0	0	0	0	0	0	0	0	Planned	19.7667	52.2667	1995-1999	Monday
1330	705	Female	MWF	3	Chronic glomerulonephritis	T857	0	0	0	0	0	0	0	0	Planned	20.7333	27.2806	1995-1999	Monday
1331	25	Male	MWF	3	Chronic glomerulonephritis	T825	0	0	0	0	0	0	0	0	Planned	315.1	50.6083	1995-1999	Thursday
1332	547	Female	MWF	3	Diabetes mellitus	J81	1	1	0	0	0	0	0	0	Emergency	46.0667	51.8528	1995-1999	Thursday
1333	1719	Male	MWF	3	Chronic glomerulonephritis	H431	0	0	0	0	0	0	0	0	Planned	1.33333	59.8444	1995-1999	Friday
1334	113	Male	TTS	3	Chronic glomerulonephritis	K658	0	0	0	0	0	0	0	0	Planned	183.8	41.9194	1995-1999	Sunday
1335	106	Male	MWF	3	Chronic glomerulonephritis	T825	0	0	0	0	0	0	0	0	Planned	108.3	72.5917	1995-1999	Monday
1336	1656	Male	MWF	3	Chronic glomerulonephritis	D381	0	0	0	0	0	0	0	0	Planned	33.9667	71.0889	1995-1999	Tuesday
1337	304	Female	TTS	3	Chronic glomerulonephritis	T809	0	0	0	0	0	0	0	0	Planned	96.6333	50.4806	1995-1999	Thursday
1338	461	Female	TTS	3	Diabetes mellitus	N189	0	0	0	0	0	0	0	0	Planned	64.1667	60.9694	1995-1999	Thursday
1339	472	Female	TTS	3	Diabetes mellitus	I209	1	0	0	1	0	0	0	0	Emergency	62.7667	60.5	1995-1999	Friday
1340	483	Female	TTS	3	Diabetes mellitus	I639	1	0	1	0	0	0	0	0	Emergency	55.0333	68.5611	1995-1999	Friday
1341	20	Male	MWF	3	Chronic glomerulonephritis	M2185	0	0	0	0	0	0	0	0	Planned	321.767	59.6278	1995-1999	Monday
1342	764	Female	TTS	3	Chronic glomerulonephritis	I495	1	0	0	0	0	1	0	0	Emergency	6.9	70.6389	1995-1999	Monday
1343	1659	Male	MWF	3	Diabetes mellitus	J81	1	1	0	0	0	0	0	0	Emergency	64	50.625	1995-1999	Monday
1344	535	Female	TTS	3	Diabetes mellitus	K559	1	0	0	0	0	0	1	0	Emergency	57.3333	73.6417	1995-1999	Friday
1345	487	Male	TTS	3	Diabetes mellitus	K729	0	0	0	0	0	0	0	0	Planned	20.3333	65.5472	1995-1999	Thursday
1346	1656	Male	MWF	3	Chronic glomerulonephritis	D381	0	0	0	0	0	0	0	0	Planned	34.2667	71.1139	1995-1999	Thursday
1347	128	Female	MWF	3	Chronic glomerulonephritis	N189	0	0	0	0	0	0	0	0	Planned	146.967	71.6583	1995-1999	Saturday
1348	770	Male	TTS	3	Polycystic kidney disease	T886	0	0	0	0	0	0	0	0	Planned	8	61.5833	1995-1999	Saturday
1349	309	Male	MWF	3	Diabetes mellitus	J81	1	1	0	0	0	0	0	0	Emergency	36.1	77.8917	1995-1999	Sunday
1350	440	Female	MWF	3	Chronic glomerulonephritis	R630	0	0	0	0	0	0	0	0	Planned	68.6	79.5667	1995-1999	Wednesday
1351	817	Female	MWF	3	Diabetes mellitus	K221	0	0	0	0	0	0	0	0	Planned	11.4667	58.6722	1995-1999	Friday
1352	1700	Male	MWF	3	Nephrosclerosis	J939	0	0	0	0	0	0	0	0	Planned	2.73333	72.9972	1995-1999	Friday
1353	660	Male	TTS	3	Diabetes mellitus	T828	0	0	0	0	0	0	0	0	Planned	25.7333	63.3167	1995-1999	Saturday
1354	221	Male	TTS	3	Chronic glomerulonephritis	J81	1	1	0	0	0	0	0	0	Emergency	131.167	58.9306	1995-1999	Monday
1355	345	Male	TTS	3	Diabetes mellitus	H912	0	0	0	0	0	0	0	0	Planned	53.8	59.6722	1995-1999	Tuesday
1356	409	Male	TTS	3	Chronic glomerulonephritis	T809	0	0	0	0	0	0	0	0	Planned	72.3	42.925	1995-1999	Thursday
1357	615	Female	TTS	3	Chronic glomerulonephritis	T857	0	0	0	0	0	0	0	0	Planned	34.6	38.7833	1995-1999	Friday
1358	759	Male	MWF	3	Diabetes mellitus	R262	0	0	0	0	0	0	0	0	Planned	7.26667	65.0833	1995-1999	Friday
1359	823	Male	MWF	3	Diabetes mellitus	T828	0	0	0	0	0	0	0	0	Planned	3.9	63.7361	1995-1999	Friday
1360	780	Female	MWF	3	Diabetes mellitus	T825	0	0	0	0	0	0	0	0	Planned	7.2	49.8194	1995-1999	Sunday
1361	123	Female	MWF	3	Nephrosclerosis	T828	0	0	0	0	0	0	0	0	Planned	177.9	58.5611	1995-1999	Monday
1362	1679	Female	TTS	3	Diabetes mellitus	K567	0	0	0	0	0	0	0	0	Planned	41.5667	52.675	1995-1999	Monday
1363	183	Male	MWF	3	Chronic glomerulonephritis	J069	0	0	0	0	0	0	0	0	Planned	37.0667	68.6778	1995-1999	Tuesday
1364	625	Male	MWF	3	Diabetes mellitus	E145	0	0	0	0	0	0	0	0	Planned	39.0333	58.4833	1995-1999	Tuesday
1365	56	Male	TTS	3	Chronic glomerulonephritis	M200	0	0	0	0	0	0	0	0	Planned	221.833	56.3278	1995-1999	Wednesday
1366	1656	Male	MWF	3	Chronic glomerulonephritis	D381	0	0	0	0	0	0	0	0	Planned	34.9	71.1667	1995-1999	Wednesday
1367	161	Female	TTS	3	Diabetes mellitus	I209	0	0	0	0	0	0	0	0	Planned	21.6333	79.0722	1995-1999	Thursday
1368	287	Male	TTS	3	Diabetes mellitus	M1311	0	0	0	0	0	0	0	1	Emergency	107	68.5139	1995-1999	Monday
1369	25	Male	MWF	3	Chronic glomerulonephritis	C220	0	0	0	0	0	0	0	0	Planned	316.4	50.7167	1995-1999	Tuesday
1370	70	Female	MWF	3	Chronic glomerulonephritis	H269	0	0	0	0	0	0	0	0	Planned	221.633	76.1528	1995-1999	Wednesday
1371	617	Female	TTS	3	Nephrosclerosis	T825	0	0	0	0	0	0	0	0	Planned	33.5667	76.725	1995-1999	Wednesday
1372	233	Female	TTS	3	Diabetes mellitus	R630	0	0	0	0	0	0	0	0	Planned	113.367	74.4806	1995-1999	Thursday
1373	1666	Female	TTS	3	Diabetes mellitus	T825	0	0	0	0	0	0	0	0	Planned	48.5333	49.8528	1995-1999	Thursday
1374	124	Female	MWF	3	Nephrosclerosis	I209	1	0	0	1	0	0	0	0	Emergency	71.7333	77.6194	1995-1999	Friday
1375	151	Female	TTS	3	Chronic glomerulonephritis	K802	0	0	0	0	0	0	0	0	Planned	163.9	45.2083	1995-1999	Friday
1376	472	Female	TTS	3	Diabetes mellitus	I10	1	0	0	0	1	0	0	0	Emergency	63.9	60.5944	1995-1999	Friday
1377	591	Female	MWF	3	Diabetes mellitus	S7200	0	0	0	0	0	0	0	0	Planned	40.5333	77.8028	1995-1999	Friday
1378	680	Female	MWF	3	Nephrosclerosis	M5456	0	0	0	0	0	0	0	0	Planned	56	70.8167	1995-1999	Sunday
1379	185	Male	MWF	3	Others	J069	0	0	0	0	0	0	0	1	Emergency	4.53333	75.3583	1995-1999	Monday
1380	272	Female	TTS	3	Chronic glomerulonephritis	T825	0	0	0	0	0	0	0	0	Planned	113.3	64.3194	1995-1999	Monday
1381	392	Male	MWF	3	Diabetes mellitus	K559	1	0	0	0	0	0	1	0	Emergency	68.4667	57.9167	1995-1999	Monday
1382	1694	Female	MWF	3	Chronic glomerulonephritis	A09	0	0	0	0	0	0	0	0	Planned	25.6667	61.6722	1995-1999	Monday
1383	317	Female	MWF	3	Chronic glomerulonephritis	D411	0	0	0	0	0	0	0	0	Planned	18.3333	65.5944	1995-1999	Tuesday
1384	483	Female	TTS	3	Diabetes mellitus	T827	0	0	0	0	0	0	0	1	Emergency	56.3	68.6667	1995-1999	Tuesday
1385	1656	Male	MWF	3	Chronic glomerulonephritis	C349	0	0	0	0	0	0	0	0	Planned	35.3333	71.2028	1995-1999	Tuesday
1386	136	Female	MWF	3	Chronic glomerulonephritis	T828	0	0	0	0	0	0	0	0	Planned	47.2	70.4278	1995-1999	Wednesday
1387	385	Male	MWF	3	Diabetes mellitus	J060	0	0	0	0	0	0	0	1	Emergency	54	70.6444	1995-1999	Wednesday
1388	793	Male	TTS	3	Chronic glomerulonephritis	F209	0	0	0	0	0	0	0	0	Planned	8.36667	49.9833	1995-1999	Thursday
1389	448	Female	MWF	3	Chronic glomerulonephritis	T809	1	0	0	0	1	0	0	0	Emergency	21.6667	86.5083	1995-1999	Friday
1390	236	Male	MWF	3	Chronic glomerulonephritis	R42	0	0	0	0	0	0	0	0	Planned	112.9	57.3833	1995-1999	Monday
1391	546	Male	MWF	3	Chronic glomerulonephritis	I499	1	0	0	0	0	1	0	0	Emergency	44.4	50.9417	1995-1999	Monday
1392	551	Male	MWF	3	Nephrosclerosis	I209	0	0	0	0	0	0	0	0	Planned	45.4	70.5667	1995-1999	Monday
1393	672	Male	TTS	3	Chronic glomerulonephritis	J81	1	1	0	0	0	0	0	0	Emergency	22.4	43.0528	1995-1999	Monday
1394	113	Male	TTS	3	Chronic glomerulonephritis	K658	0	0	0	0	0	0	0	0	Planned	185.467	42.0583	1995-1999	Tuesday
1395	249	Male	MWF	3	Diabetes mellitus	Z951	0	0	0	0	0	0	0	0	Planned	27.5333	70.8333	1995-1999	Wednesday
1396	650	Female	MWF	3	Diabetes mellitus	T809	0	0	0	0	0	0	0	0	Planned	2.86667	48.7194	1995-1999	Friday
1397	1660	Male	TTS	3	Diabetes mellitus	I639	1	0	1	0	0	0	0	0	Emergency	54.0333	64.4333	1995-1999	Friday
1398	412	Male	TTS	3	Chronic glomerulonephritis	J81	1	1	0	0	0	0	0	0	Emergency	65.3667	42.1556	1995-1999	Monday
1399	710	Male	TTS	3	Diabetes mellitus	J81	1	1	0	0	0	0	0	0	Emergency	19.8	58.8917	1995-1999	Monday
1400	89	Female	MWF	3	Chronic glomerulonephritis	R042	0	0	0	0	0	0	0	0	Planned	204.267	63.4417	1995-1999	Wednesday
1401	1719	Male	MWF	3	Chronic glomerulonephritis	J81	1	1	0	0	0	0	0	0	Emergency	3.33333	60.0111	1995-1999	Wednesday
1402	412	Male	TTS	3	Chronic glomerulonephritis	J90	1	1	0	0	0	0	0	0	Emergency	65.4667	42.1639	1995-1999	Thursday
1403	1697	Male	TTS	3	Diabetes mellitus	R509	0	0	0	0	0	0	0	0	Planned	12.8667	71.2194	1995-1999	Thursday
1404	221	Male	TTS	3	Chronic glomerulonephritis	K559	1	0	0	0	0	0	1	0	Emergency	132.5	59.0417	1995-1999	Saturday
1405	1720	Male	MWF	3	Chronic glomerulonephritis	J459	0	0	0	0	0	0	0	0	Planned	1.9	52.9389	1995-1999	Monday
1406	83	Female	TTS	3	Chronic glomerulonephritis	R509	0	0	0	0	0	0	0	0	Planned	208.967	69.7333	1995-1999	Tuesday
1407	480	Male	FHD	4	Chronic glomerulonephritis	J81	1	1	0	0	0	0	0	0	Emergency	51.3	23.9556	1995-1999	Wednesday
1408	278	Male	TTS	3	Chronic glomerulonephritis	J90	1	1	0	0	0	0	0	0	Emergency	101.333	71.3583	1995-1999	Thursday
1409	385	Male	MWF	3	Diabetes mellitus	J069	0	0	0	0	0	0	0	0	Planned	54.7667	70.7083	1995-1999	Friday
1410	402	Female	MWF	3	Diabetes mellitus	K293	0	0	0	0	0	0	0	0	Planned	17.0667	67.7806	1995-1999	Friday
1411	249	Male	MWF	3	Diabetes mellitus	N209	0	0	0	0	0	0	0	0	Planned	28.2	70.8889	1995-1999	Tuesday
1412	568	Female	TTS	3	Nephrosclerosis	T809	1	0	0	0	1	0	0	0	Emergency	41.1667	78.7139	1995-1999	Thursday
1413	818	Male	TTS	3	Diabetes mellitus	C20	0	0	0	0	0	0	0	0	Planned	5	67.6306	1995-1999	Friday
1414	353	Female	MWF	3	Diabetes mellitus	B029	0	0	0	0	0	0	0	1	Emergency	35.6333	77.2833	1995-1999	Saturday
1415	1656	Male	MWF	3	Chronic glomerulonephritis	C349	0	0	0	0	0	0	0	0	Planned	36.4333	71.2944	1995-1999	Sunday
1416	392	Male	MWF	3	Diabetes mellitus	R11	0	0	0	0	0	0	0	0	Planned	69.6	58.0111	1995-1999	Monday
1417	763	Male	TTS	3	Chronic glomerulonephritis	J069	0	0	0	0	0	0	0	1	Emergency	14.7	70.7306	1995-1999	Tuesday
1418	125	Male	MWF	3	Chronic glomerulonephritis	K290	0	0	0	0	0	0	0	0	Planned	180.367	59.7278	1995-1999	Wednesday
1419	225	Male	MWF	3	Nephrosclerosis	K920	0	0	0	0	0	0	0	0	Planned	4.66667	70.0722	1995-1999	Thursday
1420	286	Female	MWF	3	Diabetes mellitus	J459	0	0	0	0	0	0	0	0	Planned	17.4667	59.6111	1995-1999	Friday
1421	1694	Female	MWF	3	Chronic glomerulonephritis	A09	0	0	0	0	0	0	0	0	Planned	26.9667	61.7806	1995-1999	Saturday
1422	648	Female	MWF	3	IgA nephropathy	E211	0	0	0	0	0	0	0	0	Planned	31.3667	56.9472	1995-1999	Tuesday
1423	769	Female	TTS	3	Chronic glomerulonephritis	T828	0	0	0	0	0	0	0	0	Planned	7.93333	55.0806	1995-1999	Tuesday
1424	846	Male	MWF	3	Diabetes mellitus	T825	0	0	0	0	0	0	0	0	Planned	1.63333	66.5028	1995-1999	Tuesday
1425	735	Male	TTS	3	Chronic glomerulonephritis	S7200	0	0	0	0	0	0	0	0	Planned	2.6	80.8361	1995-1999	Friday
1426	496	Male	MWF	3	Diabetes mellitus	J81	1	1	0	0	0	0	0	0	Emergency	57.7667	64.3111	1995-1999	Saturday
1427	568	Female	TTS	3	Nephrosclerosis	S7200	0	0	0	0	0	0	0	0	Planned	41.6667	78.7556	1995-1999	Saturday
1428	768	Female	TTS	3	Diabetes mellitus	T828	0	0	0	0	0	0	0	0	Planned	10.1	62.375	1995-1999	Tuesday
1429	470	Female	MWF	3	Others	R630	0	0	0	0	0	0	0	0	Planned	18.8333	64.7361	1995-1999	Wednesday
1430	121	Female	MWF	3	Chronic glomerulonephritis	E211	0	0	0	0	0	0	0	0	Planned	183.333	49.9278	1995-1999	Thursday
1431	800	Male	TTS	3	Unknown	T825	0	0	0	0	0	0	0	0	Planned	9.2	81.1361	1995-1999	Friday
1432	793	Male	TTS	3	Chronic glomerulonephritis	T809	1	0	0	0	1	0	0	0	Emergency	10.0333	50.1222	1995-1999	Saturday
1433	1666	Female	TTS	3	Diabetes mellitus	R51	1	0	0	0	1	0	0	0	Emergency	50.4333	50.0111	1995-1999	Saturday
1434	726	Male	MWF	3	Others	J189	0	0	0	0	0	0	0	0	Planned	14.5	58.5222	1995-1999	Sunday
1435	761	Male	MWF	3	Diabetes mellitus	J81	1	1	0	0	0	0	0	0	Emergency	14.5667	47.2583	1995-1999	Sunday
1436	661	Male	MWF	3	Diabetes mellitus	I219	1	0	0	1	0	0	0	0	Emergency	33.8	65.4528	1995-1999	Tuesday
1437	64	Male	MWF	3	Chronic glomerulonephritis	G560	0	0	0	0	0	0	0	0	Planned	231.133	58.8056	1995-1999	Wednesday
1438	678	Male	MWF	3	Diabetes mellitus	I209	0	0	0	0	0	0	0	0	Planned	30.7333	70.5333	1995-1999	Wednesday
1439	261	Female	MWF	3	Chronic glomerulonephritis	J209	0	0	0	0	0	0	0	0	Planned	115.333	50.4333	1995-1999	Friday
1440	496	Male	MWF	3	Diabetes mellitus	J189	0	0	0	0	0	0	0	0	Planned	58.2	64.3472	1995-1999	Friday
1441	793	Male	TTS	3	Chronic glomerulonephritis	F102	0	0	0	0	0	0	0	0	Planned	10.2667	50.1417	1995-1999	Saturday
1442	31	Male	TTS	3	Chronic glomerulonephritis	I10	1	0	0	0	1	0	0	0	Emergency	22.7667	57.3861	1995-1999	Monday
1443	296	Male	MWF	3	Chronic glomerulonephritis	J069	0	0	0	0	0	0	0	0	Planned	107.4	28.0111	1995-1999	Monday
1444	412	Male	TTS	3	Chronic glomerulonephritis	R509	0	0	0	0	0	0	0	0	Planned	67.0333	42.2944	1995-1999	Wednesday
1445	448	Female	MWF	3	Chronic glomerulonephritis	H269	0	0	0	0	0	0	0	0	Planned	23.6667	86.675	1995-1999	Wednesday
1446	708	Male	MWF	3	Chronic glomerulonephritis	I850	0	0	0	0	0	0	0	0	Planned	21.7	72.375	1995-1999	Thursday
1447	765	Female	TTS	3	Chronic glomerulonephritis	T828	0	0	0	0	0	0	0	0	Planned	142.033	80.1222	1995-1999	Saturday
1448	480	Male	FHD	4	Chronic glomerulonephritis	R100	0	0	0	0	0	0	0	0	Planned	52.8333	24.0833	1995-1999	Sunday
1449	726	Male	MWF	3	Others	K567	0	0	0	0	0	0	0	0	Planned	14.9667	58.5611	1995-1999	Sunday
1450	402	Female	MWF	3	Diabetes mellitus	C159	0	0	0	0	0	0	0	0	Planned	18.5333	67.9028	1995-1999	Monday
1451	250	Female	MWF	3	Chronic glomerulonephritis	T825	0	0	0	0	0	0	0	0	Planned	22.0667	76.9056	1995-1999	Wednesday
1452	271	Male	MWF	3	Chronic glomerulonephritis	I619	1	0	1	0	0	0	0	0	Emergency	105.367	69.1944	1995-1999	Wednesday
1453	385	Male	MWF	3	Diabetes mellitus	T809	0	0	0	0	0	0	0	0	Planned	56.3	70.8361	1995-1999	Wednesday
1454	769	Female	TTS	3	Chronic glomerulonephritis	T825	0	0	0	0	0	0	0	0	Planned	8.93333	55.1639	1995-1999	Thursday
1455	509	Male	MWF	3	Unknown	R630	0	0	0	0	0	0	0	0	Planned	54.7333	86.2861	1995-1999	Friday
1456	545	Male	MWF	3	Chronic glomerulonephritis	L279	0	0	0	0	0	0	0	0	Planned	45.6667	68.3417	1995-1999	Friday
1457	7	Male	MWF	3	Chronic glomerulonephritis	N189	0	0	0	0	0	0	0	0	Planned	361.267	53.8222	1995-1999	Monday
1458	392	Male	MWF	3	Diabetes mellitus	T828	0	0	0	0	0	0	0	0	Planned	71	58.1278	1995-1999	Monday
1459	754	Female	TTS	3	Others	K922	0	0	0	0	0	0	0	0	Planned	2	67.2972	1995-1999	Monday
1460	1659	Male	MWF	3	Diabetes mellitus	E145	0	0	0	0	0	0	0	0	Planned	67.7	50.9333	1995-1999	Tuesday
1461	108	Male	TTS	3	Chronic glomerulonephritis	R101	0	0	0	0	0	0	0	0	Planned	162.133	69.3194	1995-1999	Wednesday
1462	744	Male	TTS	3	Chronic glomerulonephritis	H269	0	0	0	0	0	0	0	0	Planned	6.86667	67.5389	1995-1999	Wednesday
1463	759	Male	MWF	3	Diabetes mellitus	R630	0	0	0	0	0	0	0	0	Planned	10.4333	65.3472	1995-1999	Wednesday
1464	664	Female	MWF	3	Chronic glomerulonephritis	K635	0	0	0	0	0	0	0	0	Planned	34.4667	69.625	1995-1999	Monday
1465	793	Male	TTS	3	Chronic glomerulonephritis	F209	0	0	0	0	0	0	0	0	Planned	11.1333	50.2139	1995-1999	Thursday
1466	20	Male	MWF	3	Chronic glomerulonephritis	K250	0	0	0	0	0	0	0	0	Planned	337.8	59.9639	1995-1999	Tuesday
1467	519	Male	MWF	3	Chronic glomerulonephritis	J81	1	1	0	0	0	0	0	0	Emergency	57.7667	54.0833	1995-1999	Friday
1468	563	Female	MWF	3	Diabetes mellitus	T825	0	0	0	0	0	0	0	0	Planned	32.6	67.9361	1995-1999	Monday
1469	201	Male	TTS	3	Chronic glomerulonephritis	K254	0	0	0	0	0	0	0	0	Planned	11.3	50.4528	1995-1999	Tuesday
1470	621	Male	MWF	3	Chronic glomerulonephritis	I619	1	0	1	0	0	0	0	0	Emergency	38.2333	55.0444	1995-1999	Tuesday
1471	255	Female	TTS	3	Chronic glomerulonephritis	T828	0	0	0	0	0	0	0	0	Planned	102.5	60.4972	1995-1999	Thursday
1472	508	Male	TTS	3	Diabetes mellitus	J459	0	0	0	0	0	0	0	0	Planned	58.4	74.7028	2000-2004	Sunday
1473	702	Male	MWF	3	Diabetes mellitus	J069	0	0	0	0	0	0	0	1	Emergency	29.2667	70.1944	2000-2004	Monday
1474	1681	Male	MWF	3	Diabetes mellitus	J209	0	0	0	0	0	0	0	1	Emergency	42.7667	67.5194	2000-2004	Monday
1475	144	Male	TTS	3	Chronic glomerulonephritis	G459	1	0	1	0	0	0	0	0	Emergency	177.967	49.8222	2000-2004	Tuesday
1476	472	Female	TTS	3	Diabetes mellitus	H269	0	0	0	0	0	0	0	0	Planned	67.2333	60.8722	2000-2004	Tuesday
1477	1656	Male	MWF	3	Chronic glomerulonephritis	C349	0	0	0	0	0	0	0	0	Planned	38.5667	71.4722	2000-2004	Wednesday
1478	704	Male	TTS	3	Nephrosclerosis	I639	1	0	1	0	0	0	0	0	Emergency	98.2333	75.5389	2000-2004	Friday
1479	1722	Female	MWF	3	Nephrosclerosis	T809	0	0	0	0	0	0	0	0	Planned	2.06667	77.8333	2000-2004	Friday
1480	185	Male	MWF	3	Others	J069	0	0	0	0	0	0	0	1	Emergency	7.9	75.6389	2000-2004	Saturday
1481	164	Male	MWF	3	Chronic glomerulonephritis	J81	1	1	0	0	0	0	0	0	Emergency	158.8	62.425	2000-2004	Sunday
1482	726	Male	MWF	3	Others	J81	1	1	0	0	0	0	0	0	Emergency	16.1333	58.6583	2000-2004	Monday
1483	161	Female	TTS	3	Diabetes mellitus	J81	1	1	0	0	0	0	0	0	Emergency	25.4667	79.3917	2000-2004	Tuesday
1484	278	Male	TTS	3	Chronic glomerulonephritis	C859	1	1	0	0	0	0	0	0	Emergency	104	71.5806	2000-2004	Tuesday
1485	471	Male	TTS	3	Diabetes mellitus	E112	0	0	0	0	0	0	0	0	Planned	20.6	56.7361	2000-2004	Tuesday
1486	646	Male	TTS	3	Diabetes mellitus	C220	0	0	0	0	0	0	0	0	Planned	24.3667	66.125	2000-2004	Tuesday
1487	763	Male	TTS	3	Chronic glomerulonephritis	I209	0	0	0	0	0	0	0	0	Planned	17	70.9222	2000-2004	Tuesday
1488	371	Male	MWF	3	Chronic glomerulonephritis	I509	0	0	0	0	0	0	0	0	Planned	45.9333	65.8417	2000-2004	Thursday
1489	385	Male	MWF	3	Diabetes mellitus	G510	0	0	0	0	0	0	0	0	Planned	57.5	70.9361	2000-2004	Friday
1490	31	Male	TTS	3	Chronic glomerulonephritis	I509	1	0	0	0	1	0	0	0	Emergency	24.3	57.5139	2000-2004	Saturday
1491	477	Female	TTS	3	Others	T825	0	0	0	0	0	0	0	0	Planned	68.5	24.35	2000-2004	Monday
1492	800	Male	TTS	3	Unknown	E162	0	0	0	0	0	0	0	0	Planned	11.1333	81.2972	2000-2004	Monday
1493	311	Male	MWF	3	Chronic glomerulonephritis	J069	0	0	0	0	0	0	0	1	Emergency	59.6	57.2056	2000-2004	Tuesday
1494	1681	Male	MWF	3	Diabetes mellitus	J209	0	0	0	0	0	0	0	1	Emergency	43.2667	67.5611	2000-2004	Tuesday
1495	511	Female	TTS	3	Diabetes mellitus	M2459	0	0	0	0	0	0	0	0	Planned	54.7	71.6278	2000-2004	Wednesday
1496	711	Male	TTS	3	Others	G459	1	0	1	0	0	0	0	0	Emergency	56.8	69.7972	2000-2004	Wednesday
1497	250	Female	MWF	3	Chronic glomerulonephritis	I709	0	0	0	0	0	0	0	0	Planned	23.4667	77.0222	2000-2004	Thursday
1498	360	Female	MWF	3	Diabetes mellitus	N189	0	0	0	0	0	0	0	0	Planned	78.4333	68.4056	2000-2004	Friday
1499	1714	Female	TTS	3	Diabetes mellitus	T825	0	0	0	0	0	0	0	0	Planned	4.06667	82.65	2000-2004	Saturday
1500	13	Male	TTS	3	Chronic glomerulonephritis	K922	0	0	0	0	0	0	0	0	Planned	299.767	59.8083	2000-2004	Sunday
1501	75	Female	TTS	3	Chronic glomerulonephritis	T814	0	0	0	0	0	0	0	0	Planned	220.867	72.4139	2000-2004	Monday
1502	426	Male	TTS	3	Diabetes mellitus	M179	0	0	0	0	0	0	0	0	Planned	64.6333	74.4111	2000-2004	Monday
1503	1719	Male	MWF	3	Chronic glomerulonephritis	D487	0	0	0	0	0	0	0	0	Planned	6.7	60.2917	2000-2004	Monday
1504	765	Female	TTS	3	Chronic glomerulonephritis	T828	0	0	0	0	0	0	0	0	Planned	143.733	80.2639	2000-2004	Tuesday
1505	186	Male	MWF	3	Chronic glomerulonephritis	I610	1	0	1	0	0	0	0	0	Emergency	145.733	58.7111	2000-2004	Wednesday
1506	117	Male	TTS	3	Chronic glomerulonephritis	E211	0	0	0	0	0	0	0	0	Planned	187.967	55.325	2000-2004	Thursday
1507	354	Female	TTS	3	Chronic glomerulonephritis	I083	1	0	0	0	1	0	0	0	Emergency	13.4667	61.4222	2000-2004	Saturday
1508	309	Male	MWF	3	Diabetes mellitus	J81	1	1	0	0	0	0	0	0	Emergency	41.1333	78.3111	2000-2004	Sunday
1509	309	Male	MWF	3	Diabetes mellitus	J81	1	1	0	0	0	0	0	0	Emergency	41.1667	78.3139	2000-2004	Monday
1510	314	Female	MWF	3	Diabetes mellitus	J069	0	0	0	0	0	0	0	1	Emergency	74.1333	58.2222	2000-2004	Monday
1511	679	Female	MWF	3	Polycystic kidney disease	I610	1	0	1	0	0	0	0	0	Emergency	25.7333	56.9278	2000-2004	Monday
1512	1681	Male	MWF	3	Diabetes mellitus	J81	1	1	0	0	0	0	0	0	Emergency	43.7	67.5972	2000-2004	Monday
1513	204	Female	TTS	3	Chronic glomerulonephritis	T825	0	0	0	0	0	0	0	0	Planned	7.33333	84.4167	2000-2004	Thursday
1514	686	Male	TTS	3	Chronic glomerulonephritis	K559	1	0	0	0	0	0	1	0	Emergency	33.1667	44.5472	2000-2004	Thursday
1515	1700	Male	MWF	3	Nephrosclerosis	T827	0	0	0	0	0	0	0	0	Planned	7.76667	73.4167	2000-2004	Friday
1516	800	Male	TTS	3	Unknown	T825	0	0	0	0	0	0	0	0	Planned	11.7333	81.3472	2000-2004	Saturday
1517	256	Male	TTS	3	Chronic glomerulonephritis	I742	0	0	0	0	0	0	0	0	Planned	122.333	31.6889	2000-2004	Tuesday
1518	364	Female	TTS	3	Chronic glomerulonephritis	M512	0	0	0	0	0	0	0	0	Planned	91.7667	69.675	2000-2004	Tuesday
1519	551	Male	MWF	3	Nephrosclerosis	J90	0	0	0	0	0	0	0	0	Planned	49.5333	70.9111	2000-2004	Tuesday
1520	628	Female	MWF	3	Polycystic kidney disease	E211	0	0	0	0	0	0	0	0	Planned	34.2333	47.4972	2000-2004	Tuesday
1521	261	Female	MWF	3	Chronic glomerulonephritis	J90	0	0	0	0	0	0	0	0	Planned	117.767	50.6361	2000-2004	Wednesday
1522	113	Male	TTS	3	Chronic glomerulonephritis	K658	0	0	0	0	0	0	0	0	Planned	189.633	42.4056	2000-2004	Thursday
1523	312	Male	MWF	3	Diabetes mellitus	J42	0	0	0	0	0	0	0	0	Planned	48.3333	78.9028	2000-2004	Thursday
1524	761	Male	MWF	3	Diabetes mellitus	K922	0	0	0	0	0	0	0	0	Planned	17.2333	47.4806	2000-2004	Friday
1525	830	Female	MWF	3	Chronic glomerulonephritis	J069	0	0	0	0	0	0	0	1	Emergency	6.9	76.875	2000-2004	Friday
1526	233	Female	TTS	3	Diabetes mellitus	N189	0	0	0	0	0	0	0	0	Planned	118	74.8667	2000-2004	Saturday
1527	808	Male	TTS	3	Chronic glomerulonephritis	N189	0	0	0	0	0	0	0	0	Planned	9.96667	51.5111	2000-2004	Saturday
1528	1659	Male	MWF	3	Diabetes mellitus	J81	1	1	0	0	0	0	0	0	Emergency	69.6667	51.0972	2000-2004	Sunday
1529	1663	Male	MWF	3	Unknown	N189	0	0	0	0	0	0	0	0	Planned	2.1	78.6194	2000-2004	Sunday
1530	519	Male	MWF	3	Chronic glomerulonephritis	J069	0	0	0	0	0	0	0	1	Emergency	59.4333	54.2222	2000-2004	Monday
1531	720	Male	MWF	3	Chronic glomerulonephritis	I209	0	0	0	0	0	0	0	0	Planned	25.9667	82.8778	2000-2004	Monday
1532	822	Female	MWF	3	Others	R18	0	0	0	0	0	0	0	0	Planned	2.83333	53.9556	2000-2004	Monday
1533	590	Male	MWF	3	Diabetes mellitus	R251	0	0	0	0	0	0	0	0	Planned	46.1	65.2917	2000-2004	Tuesday
1534	721	Male	TTS	3	Chronic glomerulonephritis	I10	1	0	0	0	1	0	0	0	Emergency	88.4667	54.0333	2000-2004	Tuesday
1535	825	Male	MWF	3	Diabetes mellitus	D485	0	0	0	0	0	0	0	0	Planned	6.6	76.0333	2000-2004	Tuesday
1536	1681	Male	MWF	3	Diabetes mellitus	J42	0	0	0	0	0	0	0	0	Planned	44.2667	67.6444	2000-2004	Friday
1537	243	Female	TTS	3	Chronic glomerulonephritis	T825	0	0	0	0	0	0	0	0	Planned	128.267	49.7611	2000-2004	Saturday
1538	334	Male	MWF	3	Diabetes mellitus	J029	0	0	0	0	0	0	0	1	Emergency	34.5333	57.55	2000-2004	Saturday
1539	514	Male	TTS	3	Diabetes mellitus	J189	0	0	0	0	0	0	0	1	Emergency	60.3667	65.9139	2000-2004	Saturday
1540	73	Male	MWF	3	Diabetes mellitus	J189	0	0	0	0	0	0	0	1	Emergency	51.9333	71.6611	2000-2004	Monday
1541	575	Male	MWF	3	Chronic glomerulonephritis	D414	0	0	0	0	0	0	0	0	Planned	46.5	69.0222	2000-2004	Monday
1542	1682	Female	TTS	3	Chronic glomerulonephritis	J960	1	1	0	0	0	0	0	0	Emergency	43.2	88.8444	2000-2004	Monday
1543	759	Male	MWF	3	Diabetes mellitus	I619	1	0	1	0	0	0	0	0	Emergency	12.7	65.5361	2000-2004	Wednesday
1544	354	Female	TTS	3	Chronic glomerulonephritis	N19	0	0	0	0	0	0	0	0	Planned	14.3	61.4917	2000-2004	Thursday
1545	471	Male	TTS	3	Diabetes mellitus	J069	0	0	0	0	0	0	0	1	Emergency	22.0333	56.8556	2000-2004	Thursday
1546	387	Male	TTS	3	Chronic glomerulonephritis	M5438	0	0	0	0	0	0	0	0	Planned	82.2667	81.2778	2000-2004	Friday
1547	433	Male	TTS	3	Chronic glomerulonephritis	C319	0	0	0	0	0	0	0	0	Planned	76.7667	52.3583	2000-2004	Friday
1548	68	Female	TTS	3	Others	K254	0	0	0	0	0	0	0	0	Planned	231.833	67.5139	2000-2004	Saturday
1549	545	Male	MWF	3	Chronic glomerulonephritis	J81	1	1	0	0	0	0	0	0	Emergency	48.2667	68.5583	2000-2004	Monday
1550	463	Male	MWF	3	Diabetes mellitus	I639	1	0	1	0	0	0	0	0	Emergency	65.9	62.6778	2000-2004	Tuesday
1551	677	Female	TTS	3	Diabetes mellitus	I709	0	0	0	0	0	0	0	0	Planned	27.5333	57.8722	2000-2004	Tuesday
1552	1694	Female	MWF	3	Chronic glomerulonephritis	T828	0	0	0	0	0	0	0	0	Planned	30.7333	62.0944	2000-2004	Tuesday
1553	16	Male	TTS	3	IgA nephropathy	R579	1	0	0	0	1	0	0	0	Emergency	286.2	68.3111	2000-2004	Thursday
1554	205	Male	MWF	3	Diabetes mellitus	I709	0	0	0	0	0	0	0	0	Planned	134.9	62.3472	2000-2004	Thursday
1555	412	Male	TTS	3	Chronic glomerulonephritis	I48	1	0	0	0	0	1	0	0	Emergency	70.0667	42.5472	2000-2004	Thursday
1556	1692	Female	TTS	3	Diabetes mellitus	I209	0	0	0	0	0	0	0	0	Planned	31.8333	69.5333	2000-2004	Thursday
1557	781	Male	MWF	3	Unknown	T828	0	0	0	0	0	0	0	0	Planned	10.0667	80.9556	2000-2004	Friday
1558	95	Male	MWF	3	Unknown	T828	0	0	0	0	0	0	0	0	Planned	179.667	65.6222	2000-2004	Sunday
1559	332	Female	TTS	3	Chronic glomerulonephritis	I10	0	0	0	0	0	0	0	0	Planned	67.4667	68.7833	2000-2004	Monday
1560	777	Male	TTS	3	Diabetes mellitus	C220	0	0	0	0	0	0	0	0	Planned	1.33333	60.5861	2000-2004	Monday
1561	1700	Male	MWF	3	Nephrosclerosis	K810	0	0	0	0	0	0	0	1	Emergency	8.83333	73.5056	2000-2004	Monday
1562	677	Female	TTS	3	Diabetes mellitus	I709	0	0	0	0	0	0	0	0	Planned	27.8	57.8944	2000-2004	Tuesday
1563	136	Female	MWF	3	Chronic glomerulonephritis	S099	0	0	0	0	0	0	0	0	Planned	52.5333	70.8722	2000-2004	Thursday
1564	354	Female	TTS	3	Chronic glomerulonephritis	T825	0	0	0	0	0	0	0	0	Planned	14.9333	61.5444	2000-2004	Monday
1565	55	Male	MWF	3	Chronic glomerulonephritis	M8699	0	0	0	0	0	0	0	0	Planned	226.667	59.1417	2000-2004	Tuesday
1566	249	Male	MWF	3	Diabetes mellitus	J189	0	0	0	0	0	0	0	1	Emergency	32.8	71.2722	2000-2004	Tuesday
1567	319	Male	TTS	3	Others	I619	1	0	1	0	0	0	0	0	Emergency	8.23333	53.3139	2000-2004	Thursday
1568	347	Male	MWF	3	Diabetes mellitus	K922	0	0	0	0	0	0	0	0	Planned	98.1667	73.2056	2000-2004	Sunday
1569	1681	Male	MWF	3	Diabetes mellitus	J81	1	1	0	0	0	0	0	0	Emergency	45.3	67.7306	2000-2004	Sunday
1570	641	Male	MWF	3	Diabetes mellitus	I209	1	0	0	1	0	0	0	0	Emergency	39.1	69.1806	2000-2004	Monday
1571	246	Male	TTS	3	Chronic glomerulonephritis	G610	0	0	0	0	0	0	0	0	Planned	126.533	66.7278	2000-2004	Tuesday
1572	127	Female	TTS	3	Chronic glomerulonephritis	E211	0	0	0	0	0	0	0	0	Planned	183.4	56.1472	2000-2004	Wednesday
1573	108	Male	TTS	3	Chronic glomerulonephritis	K269	0	0	0	0	0	0	0	0	Planned	165.4	69.5917	2000-2004	Thursday
1574	278	Male	TTS	3	Chronic glomerulonephritis	R856	0	0	0	0	0	0	0	0	Planned	106.4	71.7806	2000-2004	Thursday
1575	412	Male	TTS	3	Chronic glomerulonephritis	R000	1	0	0	0	0	1	0	0	Emergency	70.7667	42.6056	2000-2004	Thursday
1576	835	Female	TTS	3	Chronic glomerulonephritis	T825	0	0	0	0	0	0	0	0	Planned	7.43333	88.9944	2000-2004	Thursday
1577	360	Female	MWF	3	Diabetes mellitus	S5250	0	0	0	0	0	0	0	0	Planned	80.5333	68.5806	2000-2004	Friday
1578	461	Female	TTS	3	Diabetes mellitus	N189	0	0	0	0	0	0	0	0	Planned	71.3333	61.5667	2000-2004	Friday
1579	161	Female	TTS	3	Diabetes mellitus	J81	1	1	0	0	0	0	0	0	Emergency	28	79.6028	2000-2004	Monday
1580	598	Male	TTS	3	Chronic glomerulonephritis	J81	1	1	0	0	0	0	0	0	Emergency	35.1667	50.6667	2000-2004	Monday
1581	689	Male	TTS	3	Chronic glomerulonephritis	G459	1	0	1	0	0	0	0	0	Emergency	19.0667	78.9889	2000-2004	Monday
1582	824	Female	TTS	3	IgA nephropathy	N19	0	0	0	0	0	0	0	0	Planned	3.8	21.55	2000-2004	Monday
1583	831	Male	MWF	3	Diabetes mellitus	K650	0	0	0	0	0	0	0	1	Emergency	9.9	66.7972	2000-2004	Monday
1584	178	Male	TTS	3	Chronic glomerulonephritis	S300	0	0	0	0	0	0	0	0	Planned	47.4	80.425	2000-2004	Tuesday
1585	256	Male	TTS	3	Chronic glomerulonephritis	G409	1	0	1	0	0	0	0	0	Emergency	124	31.8278	2000-2004	Tuesday
1586	472	Female	TTS	3	Diabetes mellitus	H259	0	0	0	0	0	0	0	0	Planned	70.0333	61.1056	2000-2004	Tuesday
1587	477	Female	TTS	3	Others	I739	0	0	0	0	0	0	0	0	Planned	70.8667	24.5472	2000-2004	Tuesday
1588	501	Male	MWF	3	Diabetes mellitus	C20	0	0	0	0	0	0	0	0	Planned	53.2	71.6611	2000-2004	Wednesday
1589	287	Male	TTS	3	Diabetes mellitus	K317	0	0	0	0	0	0	0	0	Planned	113.333	69.0417	2000-2004	Thursday
1590	345	Male	TTS	3	Diabetes mellitus	J029	0	0	0	0	0	0	0	1	Emergency	60.6	60.2389	2000-2004	Friday
1591	448	Female	MWF	3	Chronic glomerulonephritis	A09	0	0	0	0	0	0	0	0	Planned	27.6667	87.0083	2000-2004	Friday
1592	70	Female	MWF	3	Chronic glomerulonephritis	I610	1	0	1	0	0	0	0	0	Emergency	227.967	76.6806	2000-2004	Sunday
1593	371	Male	MWF	3	Chronic glomerulonephritis	J81	1	1	0	0	0	0	0	0	Emergency	48.6	66.0639	2000-2004	Monday
1594	204	Female	TTS	3	Chronic glomerulonephritis	J90	0	0	0	0	0	0	0	0	Planned	9.36667	84.5861	2000-2004	Tuesday
1595	514	Male	TTS	3	Diabetes mellitus	L509	0	0	0	0	0	0	0	0	Planned	61.8667	66.0389	2000-2004	Tuesday
1596	526	Female	TTS	3	Diabetes mellitus	J029	0	0	0	0	0	0	0	1	Emergency	53.8	78.9333	2000-2004	Tuesday
1597	578	Male	TTS	3	Chronic glomerulonephritis	M0095	0	0	0	0	0	0	0	1	Emergency	133.633	83.4861	2000-2004	Tuesday
1598	9	Male	MWF	3	Chronic glomerulonephritis	C64	0	0	0	0	0	0	0	0	Planned	326.067	54.1667	2000-2004	Wednesday
1599	304	Female	TTS	3	Chronic glomerulonephritis	J069	0	0	0	0	0	0	0	1	Emergency	104.2	51.1111	2000-2004	Thursday
1600	387	Male	TTS	3	Chronic glomerulonephritis	A09	0	0	0	0	0	0	0	1	Emergency	83.6333	81.3917	2000-2004	Thursday
1601	396	Male	TTS	3	Chronic glomerulonephritis	L279	0	0	0	0	0	0	0	0	Planned	81.0333	67.0278	2000-2004	Thursday
1602	397	Male	MWF	3	Diabetes mellitus	R101	0	0	0	0	0	0	0	0	Planned	85.7	51.0778	2000-2004	Friday
1603	526	Female	TTS	3	Diabetes mellitus	J189	0	0	0	0	0	0	0	1	Emergency	53.9333	78.9444	2000-2004	Saturday
1604	152	Female	TTS	3	Chronic glomerulonephritis	J069	0	0	0	0	0	0	0	1	Emergency	115.367	69.5611	2000-2004	Tuesday
1605	353	Female	MWF	3	Diabetes mellitus	M2509	0	0	0	0	0	0	0	0	Planned	41.0667	77.7361	2000-2004	Thursday
1606	757	Male	TTS	3	Nephrosclerosis	I739	0	0	0	0	0	0	0	0	Planned	7.9	62.5194	2000-2004	Sunday
1607	236	Male	MWF	3	Chronic glomerulonephritis	R42	0	0	0	0	0	0	0	0	Planned	119.333	57.9194	2000-2004	Monday
1608	311	Male	MWF	3	Chronic glomerulonephritis	E211	0	0	0	0	0	0	0	0	Planned	62.5667	57.4528	2000-2004	Monday
1609	829	Male	TTS	3	Chronic glomerulonephritis	J81	1	1	0	0	0	0	0	0	Emergency	57.1333	74.8028	2000-2004	Monday
1610	387	Male	TTS	3	Chronic glomerulonephritis	K279	0	0	0	0	0	0	0	0	Planned	84.0333	81.425	2000-2004	Tuesday
1611	871	Male	TTS	3	Others	T828	0	0	0	0	0	0	0	0	Planned	3.9	69.725	2000-2004	Tuesday
1612	354	Female	TTS	3	Chronic glomerulonephritis	I471	1	0	0	0	0	1	0	0	Emergency	16.1667	61.6472	2000-2004	Thursday
1613	807	Male	TTS	3	Diabetes mellitus	L97	0	0	0	0	0	0	0	0	Planned	13.0333	48.0861	2000-2004	Thursday
1614	561	Male	MWF	3	Diabetes mellitus	K254	0	0	0	0	0	0	0	0	Planned	18.8333	65.9889	2000-2004	Friday
1615	83	Female	TTS	3	Chronic glomerulonephritis	J069	0	0	0	0	0	0	0	1	Emergency	215.067	70.2417	2000-2004	Saturday
1616	20	Male	MWF	3	Chronic glomerulonephritis	M169	0	0	0	0	0	0	0	0	Planned	329.8	60.2972	2000-2004	Monday
1617	82	Female	MWF	3	Chronic glomerulonephritis	S5200	0	0	0	0	0	0	0	0	Planned	218.633	63.3139	2000-2004	Monday
1618	225	Male	MWF	3	Nephrosclerosis	T825	0	0	0	0	0	0	0	0	Planned	10.3333	70.5444	2000-2004	Monday
1619	551	Male	MWF	3	Nephrosclerosis	I209	0	0	0	0	0	0	0	0	Planned	52.0667	71.1222	2000-2004	Monday
1620	661	Male	MWF	3	Diabetes mellitus	I252	0	0	0	0	0	0	0	0	Planned	38.8333	65.8722	2000-2004	Monday
1621	325	Female	MWF	3	Polycystic kidney disease	T857	0	0	0	0	0	0	0	0	Planned	105.333	53.9556	2000-2004	Tuesday
1622	818	Male	TTS	3	Diabetes mellitus	Z933	0	0	0	0	0	0	0	0	Planned	10.8667	68.1194	2000-2004	Tuesday
1623	172	Male	MWF	3	Diabetes mellitus	I509	0	0	0	0	0	0	0	0	Planned	170.7	55.9861	2000-2004	Wednesday
1624	1659	Male	MWF	3	Diabetes mellitus	K250	0	0	0	0	0	0	0	0	Planned	72.1	51.3	2000-2004	Wednesday
1625	354	Female	TTS	3	Chronic glomerulonephritis	I471	1	0	0	0	0	1	0	0	Emergency	16.4	61.6667	2000-2004	Thursday
1626	1700	Male	MWF	3	Nephrosclerosis	R509	0	0	0	0	0	0	0	0	Planned	10.6667	73.6583	2000-2004	Monday
1627	123	Female	MWF	3	Nephrosclerosis	K260	0	0	0	0	0	0	0	0	Planned	185.533	59.1972	2000-2004	Tuesday
1628	125	Male	MWF	3	Chronic glomerulonephritis	S708	0	0	0	0	0	0	0	0	Planned	186.333	60.225	2000-2004	Tuesday
1629	1672	Male	TTS	3	Chronic glomerulonephritis	K250	0	0	0	0	0	0	0	0	Planned	58.5	58.7528	2000-2004	Saturday
1630	720	Male	MWF	3	Chronic glomerulonephritis	I10	1	0	0	0	1	0	0	0	Emergency	28.7333	83.1083	2000-2004	Sunday
1631	461	Female	TTS	3	Diabetes mellitus	R262	0	0	0	0	0	0	0	0	Planned	72.8	61.6889	2000-2004	Monday
1632	56	Male	TTS	3	Chronic glomerulonephritis	I639	1	0	1	0	0	0	0	0	Emergency	229.633	56.9778	2000-2004	Tuesday
1633	156	Female	TTS	3	Chronic glomerulonephritis	E211	0	0	0	0	0	0	0	0	Planned	169.867	67.8389	2000-2004	Tuesday
1634	281	Male	MWF	3	Diabetes mellitus	H269	0	0	0	0	0	0	0	0	Planned	118	58.3	2000-2004	Tuesday
1635	354	Female	TTS	3	Chronic glomerulonephritis	I471	1	0	0	0	0	1	0	0	Emergency	16.8	61.7	2000-2004	Tuesday
1636	1718	Female	MWF	3	Diabetes mellitus	R001	1	0	0	0	0	1	0	0	Emergency	15.0333	67.0472	2000-2004	Wednesday
1637	76	Female	MWF	3	Chronic glomerulonephritis	S300	0	0	0	0	0	0	0	0	Planned	222.967	65.0556	2000-2004	Friday
1638	464	Female	TTS	3	Diabetes mellitus	I219	1	0	0	1	0	0	0	0	Emergency	43.9333	77.2639	2000-2004	Tuesday
1639	233	Female	TTS	3	Diabetes mellitus	E145	0	0	0	0	0	0	0	0	Planned	121.2	75.1333	2000-2004	Thursday
1640	818	Male	TTS	3	Diabetes mellitus	C189	0	0	0	0	0	0	0	0	Planned	11.6333	68.1833	2000-2004	Thursday
1641	210	Female	TTS	3	Diabetes mellitus	T828	0	0	0	0	0	0	0	0	Planned	133.6	68.7222	2000-2004	Sunday
1642	309	Male	MWF	3	Diabetes mellitus	M7969	0	0	0	0	0	0	0	0	Planned	44.8667	78.6222	2000-2004	Monday
1643	777	Male	TTS	3	Diabetes mellitus	C220	0	0	0	0	0	0	0	0	Planned	3.86667	60.7972	2000-2004	Monday
1644	547	Female	MWF	3	Diabetes mellitus	I739	0	0	0	0	0	0	0	0	Planned	55.4333	52.6333	2000-2004	Tuesday
1645	385	Male	MWF	3	Diabetes mellitus	I674	1	0	0	0	1	0	0	0	Emergency	61.8333	71.2972	2000-2004	Wednesday
1646	657	Female	MWF	3	Chronic glomerulonephritis	N390	0	0	0	0	0	0	0	0	Planned	4.96667	69.575	2000-2004	Monday
1647	671	Female	TTS	3	IgA nephropathy	N189	0	0	0	0	0	0	0	0	Planned	38.8	64.4417	2000-2004	Wednesday
1648	146	Male	MWF	3	Polycystic kidney disease	T828	0	0	0	0	0	0	0	0	Planned	159.267	63.1806	2000-2004	Thursday
1649	392	Male	MWF	3	Diabetes mellitus	I639	1	0	1	0	0	0	0	0	Emergency	76.4	58.5778	2000-2004	Thursday
1650	546	Male	MWF	3	Chronic glomerulonephritis	T828	0	0	0	0	0	0	0	0	Planned	52.1333	51.5861	2000-2004	Friday
1651	678	Male	MWF	3	Diabetes mellitus	I209	0	0	0	0	0	0	0	0	Planned	36.9	71.0472	2000-2004	Monday
1652	698	Male	MWF	3	Diabetes mellitus	J81	1	1	0	0	0	0	0	0	Emergency	24.2333	62.9028	2000-2004	Monday
1653	199	Male	TTS	3	Chronic glomerulonephritis	T825	0	0	0	0	0	0	0	0	Planned	64.2333	65.9361	2000-2004	Tuesday
1654	720	Male	MWF	3	Chronic glomerulonephritis	R630	0	0	0	0	0	0	0	0	Planned	29.5	83.1722	2000-2004	Tuesday
1655	377	Male	MWF	3	Diabetes mellitus	T825	0	0	0	0	0	0	0	0	Planned	36.9667	80.3972	2000-2004	Thursday
1656	765	Female	TTS	3	Chronic glomerulonephritis	J81	1	1	0	0	0	0	0	0	Emergency	147.967	80.6167	2000-2004	Friday
1657	81	Male	TTS	3	Chronic glomerulonephritis	S7200	0	0	0	0	0	0	0	0	Planned	282.733	64.8	2000-2004	Saturday
1658	104	Female	TTS	3	Diabetes mellitus	I209	0	0	0	0	0	0	0	0	Planned	53.4333	60.1667	2000-2004	Monday
1659	477	Female	MWF	3	Others	T825	0	0	0	0	0	0	0	0	Planned	73.1	24.7333	2000-2004	Monday
1660	603	Female	TTS	3	Diabetes mellitus	I639	1	0	1	0	0	0	0	0	Emergency	36.9667	78.0222	2000-2004	Monday
1661	271	Male	MWF	3	Chronic glomerulonephritis	T825	0	0	0	0	0	0	0	0	Planned	111.333	69.6917	2000-2004	Wednesday
1662	102	Male	MWF	3	Chronic glomerulonephritis	I639	1	0	1	0	0	0	0	0	Emergency	187.133	72.5861	2000-2004	Thursday
1663	547	Female	MWF	3	Diabetes mellitus	I259	0	0	0	0	0	0	0	0	Planned	55.9333	52.675	2000-2004	Thursday
1664	688	Male	MWF	3	Chronic glomerulonephritis	I739	0	0	0	0	0	0	0	0	Planned	66.9	62.9111	2000-2004	Thursday
1665	565	Male	TTS	3	Diabetes mellitus	J069	0	0	0	0	0	0	0	1	Emergency	47.2667	57.7917	2000-2004	Saturday
1666	574	Male	TTS	3	Chronic glomerulonephritis	K635	0	0	0	0	0	0	0	0	Planned	45.6	67.1667	2000-2004	Monday
1667	1674	Male	TTS	3	Others	N390	0	0	0	0	0	0	0	1	Emergency	4.03333	41.2972	2000-2004	Monday
1668	106	Male	MWF	3	Chronic glomerulonephritis	M6534	0	0	0	0	0	0	0	0	Planned	118.2	73.4167	2000-2004	Tuesday
1669	711	Male	TTS	3	Others	I319	0	0	0	0	0	0	0	1	Emergency	61.6	70.1972	2000-2004	Tuesday
1670	205	Male	MWF	3	Diabetes mellitus	I709	1	0	0	0	0	0	1	0	Emergency	138.3	62.6306	2000-2004	Wednesday
1671	545	Male	MWF	3	Chronic glomerulonephritis	C220	0	0	0	0	0	0	0	0	Planned	51.8	68.8528	2000-2004	Wednesday
1672	374	Female	TTS	3	Diabetes mellitus	L97	0	0	0	0	0	0	0	0	Planned	49.9333	63.2	2000-2004	Thursday
1673	521	Female	MWF	3	Diabetes mellitus	N189	0	0	0	0	0	0	0	0	Planned	63.2	59.6889	2000-2004	Friday
1674	517	Male	TTS	3	Diabetes mellitus	I209	0	0	0	0	0	0	0	0	Planned	11.6333	75.7167	2000-2004	Monday
1675	1694	Female	MWF	3	Chronic glomerulonephritis	A09	0	0	0	0	0	0	0	0	Planned	34.4	62.4	2000-2004	Monday
1676	161	Female	TTS	3	Diabetes mellitus	I48	1	0	0	0	0	1	0	0	Emergency	30.8	79.8361	2000-2004	Wednesday
1677	124	Female	MWF	3	Nephrosclerosis	S2200	0	0	0	0	0	0	0	0	Planned	80.8	78.375	2000-2004	Monday
1678	360	Female	MWF	3	Diabetes mellitus	N189	0	0	0	0	0	0	0	0	Planned	83.6333	68.8389	2000-2004	Tuesday
1679	697	Male	MWF	3	Diabetes mellitus	I209	1	0	0	1	0	0	0	0	Emergency	35.3333	70.7611	2000-2004	Tuesday
1680	52	Female	TTS	3	Chronic glomerulonephritis	I702	0	0	0	0	0	0	0	0	Planned	246.1	49.8722	2000-2004	Wednesday
1681	796	Female	MWF	3	Diabetes mellitus	I635	1	0	1	0	0	0	0	0	Emergency	10.9333	52.3083	2000-2004	Wednesday
1682	865	Male	TTS	3	Chronic glomerulonephritis	K719	0	0	0	0	0	0	0	0	Planned	6.6	59.75	2000-2004	Wednesday
1683	880	Female	TTS	3	Diabetes mellitus	I674	1	0	0	0	1	0	0	0	Emergency	2.13333	58.7639	2000-2004	Wednesday
1684	727	Female	MWF	3	Diabetes mellitus	S701	0	0	0	0	0	0	0	0	Planned	29.3333	64.0722	2000-2004	Saturday
1685	371	Male	MWF	3	Chronic glomerulonephritis	J81	1	1	0	0	0	0	0	0	Emergency	51.5667	66.3111	2000-2004	Sunday
1686	242	Female	MWF	3	Polycystic kidney disease	T828	0	0	0	0	0	0	0	0	Planned	59.0333	55.55	2000-2004	Monday
1687	47	Female	MWF	3	Chronic glomerulonephritis	E211	0	0	0	0	0	0	0	0	Planned	235.567	63.5056	2000-2004	Wednesday
1688	455	Male	MWF	3	Diabetes mellitus	H269	0	0	0	0	0	0	0	0	Planned	76.6333	80.6278	2000-2004	Wednesday
1689	116	Female	MWF	3	Chronic glomerulonephritis	K635	0	0	0	0	0	0	0	0	Planned	116.267	68.6	2000-2004	Monday
1690	210	Female	TTS	3	Diabetes mellitus	R02	0	0	0	0	0	0	0	0	Planned	135.233	68.8583	2000-2004	Monday
1691	664	Female	MWF	3	Chronic glomerulonephritis	H269	0	0	0	0	0	0	0	0	Planned	41.1667	70.1833	2000-2004	Tuesday
1692	25	Male	MWF	3	Chronic glomerulonephritis	C220	0	0	0	0	0	0	0	0	Planned	326.1	51.525	2000-2004	Wednesday
1693	749	Female	MWF	3	Diabetes mellitus	R11	0	0	0	0	0	0	0	0	Planned	19.0667	35.875	2000-2004	Wednesday
1694	233	Female	TTS	3	Diabetes mellitus	A490	0	0	0	0	0	0	0	1	Emergency	123.033	75.2861	2000-2004	Thursday
1695	55	Male	MWF	3	Chronic glomerulonephritis	K264	0	0	0	0	0	0	0	0	Planned	230.7	59.4778	2000-2004	Saturday
1696	757	Male	TTS	3	Nephrosclerosis	I635	1	0	1	0	0	0	0	0	Emergency	10.8667	62.7667	2000-2004	Saturday
1697	743	Male	TTS	3	Chronic glomerulonephritis	T828	0	0	0	0	0	0	0	0	Planned	27.4333	85.4583	2000-2004	Monday
1698	1705	Female	MWF	3	Diabetes mellitus	I209	0	0	0	0	0	0	0	0	Planned	1.56667	69.35	2000-2004	Monday
1699	1722	Female	MWF	3	Nephrosclerosis	J47	0	0	0	0	0	0	0	0	Planned	8.4	78.3611	2000-2004	Monday
1700	75	Female	TTS	3	Chronic glomerulonephritis	H269	0	0	0	0	0	0	0	0	Planned	226.667	72.8972	2000-2004	Tuesday
1701	204	Female	TTS	3	Chronic glomerulonephritis	J90	1	1	0	0	0	0	0	0	Emergency	12.8333	84.875	2000-2004	Tuesday
1702	168	Male	MWF	3	Chronic glomerulonephritis	C64	0	0	0	0	0	0	0	0	Planned	163.967	61.475	2000-2004	Monday
1703	225	Male	MWF	3	Nephrosclerosis	R195	0	0	0	0	0	0	0	0	Planned	13.3333	70.7944	2000-2004	Monday
1704	246	Male	TTS	3	Chronic glomerulonephritis	I610	1	0	1	0	0	0	0	0	Emergency	130.667	67.0722	2000-2004	Tuesday
1705	281	Male	MWF	3	Diabetes mellitus	H269	0	0	0	0	0	0	0	0	Planned	120.533	58.5111	2000-2004	Tuesday
1706	249	Male	MWF	3	Diabetes mellitus	T825	0	0	0	0	0	0	0	0	Planned	37.2	71.6389	2000-2004	Wednesday
1707	311	Male	MWF	3	Chronic glomerulonephritis	S300	0	0	0	0	0	0	0	0	Planned	65.8667	57.7278	2000-2004	Wednesday
1708	68	Female	TTS	3	Others	E853	0	0	0	0	0	0	0	0	Planned	236.867	67.9333	2000-2004	Thursday
1709	256	Male	TTS	3	Chronic glomerulonephritis	N189	0	0	0	0	0	0	0	0	Planned	128	32.1611	2000-2004	Friday
1710	84	Female	TTS	3	Chronic glomerulonephritis	T828	0	0	0	0	0	0	0	0	Planned	220.7	65.0611	2000-2004	Saturday
1711	184	Male	MWF	3	Polycystic kidney disease	N151	0	0	0	0	0	0	0	1	Emergency	124.5	63.7972	2000-2004	Monday
1712	438	Female	MWF	3	Chronic glomerulonephritis	S5280	0	0	0	0	0	0	0	0	Planned	80.2333	76.5806	2000-2004	Monday
1713	472	Female	TTS	3	Diabetes mellitus	S8200	0	0	0	0	0	0	0	0	Planned	74.1333	61.4472	2000-2004	Tuesday
1714	496	Male	MWF	3	Diabetes mellitus	I209	0	0	0	0	0	0	0	0	Planned	66.3667	65.0278	2000-2004	Tuesday
1715	641	Male	MWF	3	Diabetes mellitus	I509	0	0	0	0	0	0	0	0	Planned	43.4667	69.5444	2000-2004	Tuesday
1716	768	Female	TTS	3	Diabetes mellitus	H269	0	0	0	0	0	0	0	0	Planned	18.6	63.0833	2000-2004	Tuesday
1717	446	Female	MWF	3	Chronic glomerulonephritis	I10	1	0	0	0	1	0	0	0	Emergency	70.3667	73.8972	2000-2004	Wednesday
1718	261	Female	MWF	3	Chronic glomerulonephritis	J81	1	1	0	0	0	0	0	0	Emergency	123.667	51.1278	2000-2004	Sunday
1719	586	Male	TTS	3	Diabetes mellitus	J209	0	0	0	0	0	0	0	1	Emergency	45.5	52.2222	2000-2004	Monday
1720	113	Male	TTS	3	Chronic glomerulonephritis	K658	0	0	0	0	0	0	0	0	Planned	195.6	42.9028	2000-2004	Wednesday
1721	524	Male	MWF	3	Nephrosclerosis	I219	1	0	0	1	0	0	0	0	Emergency	28.9667	62.9333	2000-2004	Friday
1722	389	Male	MWF	3	Chronic glomerulonephritis	J81	1	1	0	0	0	0	0	0	Emergency	89.2667	63.7861	2000-2004	Monday
1723	514	Male	TTS	3	Diabetes mellitus	I469	1	0	0	0	1	0	0	0	Emergency	66.2333	66.4028	2000-2004	Tuesday
1724	584	Male	TTS	3	Chronic glomerulonephritis	I619	1	0	1	0	0	0	0	0	Emergency	45.2667	71.1667	2000-2004	Tuesday
1725	655	Female	TTS	3	Diabetes mellitus	K635	0	0	0	0	0	0	0	0	Planned	22.4333	59.5	2000-2004	Tuesday
1726	678	Male	MWF	3	Diabetes mellitus	I209	0	0	0	0	0	0	0	0	Planned	39.4667	71.2611	2000-2004	Wednesday
1727	256	Male	TTS	3	Chronic glomerulonephritis	T427	0	0	0	0	0	0	0	0	Planned	128.7	32.2194	2000-2004	Saturday
1728	82	Female	MWF	3	Chronic glomerulonephritis	K573	0	0	0	0	0	0	0	1	Emergency	222.5	63.6361	2000-2004	Sunday
1729	168	Male	MWF	3	Chronic glomerulonephritis	C64	0	0	0	0	0	0	0	0	Planned	164.9	61.5528	2000-2004	Tuesday
1730	330	Female	TTS	3	Diabetes mellitus	H269	0	0	0	0	0	0	0	0	Planned	103.267	68.5472	2000-2004	Tuesday
1731	756	Male	MWF	3	Chronic glomerulonephritis	J852	0	0	0	0	0	0	0	1	Emergency	25	64.8528	2000-2004	Tuesday
1732	222	Male	MWF	3	Chronic glomerulonephritis	I710	1	0	0	0	0	0	1	0	Emergency	20.7667	77.1667	2000-2004	Friday
1733	1728	Male	TTS	3	Diabetes mellitus	E162	0	0	0	0	0	0	0	0	Planned	2.56667	75.2583	2000-2004	Saturday
1734	464	Female	TTS	3	Diabetes mellitus	N189	0	0	0	0	0	0	0	0	Planned	47.3	77.5444	2000-2004	Sunday
1735	726	Male	MWF	3	Others	J81	1	1	0	0	0	0	0	0	Emergency	23.7333	59.2917	2000-2004	Monday
1736	664	Female	MWF	3	Chronic glomerulonephritis	H269	0	0	0	0	0	0	0	0	Planned	42.7667	70.3167	2000-2004	Tuesday
1737	847	Female	TTS	3	Diabetes mellitus	J81	1	1	0	0	0	0	0	0	Emergency	5.7	71.0667	2000-2004	Tuesday
1738	243	Female	TTS	3	Chronic glomerulonephritis	K264	0	0	0	0	0	0	0	0	Planned	134.633	50.2917	2000-2004	Wednesday
1739	834	Female	TTS	3	Others	T828	0	0	0	0	0	0	0	0	Planned	13.1333	70.5583	2000-2004	Saturday
1740	296	Male	MWF	3	Chronic glomerulonephritis	I724	0	0	0	0	0	0	0	0	Planned	116.533	28.7722	2000-2004	Sunday
1741	250	Female	MWF	3	Chronic glomerulonephritis	T825	0	0	0	0	0	0	0	0	Planned	30.9333	77.6444	2000-2004	Monday
1742	2	Male	TTS	3	Chronic glomerulonephritis	N189	0	0	0	0	0	0	0	0	Planned	327.9	50.2111	2000-2004	Wednesday
1743	171	Female	TTS	3	Chronic glomerulonephritis	T828	0	0	0	0	0	0	0	0	Planned	158.8	61.85	2000-2004	Thursday
1744	204	Female	MWF	3	Chronic glomerulonephritis	J90	1	1	0	0	0	0	0	0	Emergency	14.4667	85.0111	2000-2004	Thursday
1745	824	Female	TTS	3	IgA nephropathy	N709	0	0	0	0	0	0	0	1	Emergency	9.13333	21.9944	2000-2004	Thursday
1746	686	Male	TTS	3	Chronic glomerulonephritis	J81	1	1	0	0	0	0	0	0	Emergency	40.4333	45.1528	2000-2004	Monday
1747	161	Female	TTS	3	Diabetes mellitus	H269	0	0	0	0	0	0	0	0	Planned	33.5	80.0611	2000-2004	Tuesday
1748	95	Male	MWF	3	Unknown	I490	1	0	0	0	0	1	0	0	Emergency	185.933	66.1444	2000-2004	Wednesday
1749	801	Male	MWF	3	Chronic glomerulonephritis	T825	0	0	0	0	0	0	0	0	Planned	17.8	71.2139	2000-2004	Wednesday
1750	883	Male	TTS	3	Chronic glomerulonephritis	K650	0	0	0	0	0	0	0	0	Planned	7.16667	85.6806	2000-2004	Wednesday
1751	1681	Male	MWF	3	Diabetes mellitus	T809	1	0	0	0	1	0	0	0	Emergency	51.1	68.2139	2000-2004	Wednesday
1752	925	Female	TTS	3	Diabetes mellitus	J189	0	0	0	0	0	0	0	1	Emergency	0.566667	69.5306	2000-2004	Monday
1753	245	Female	TTS	3	Chronic glomerulonephritis	N189	0	0	0	0	0	0	0	0	Planned	34.6	87.475	2000-2004	Tuesday
1754	677	Female	TTS	3	Diabetes mellitus	K921	0	0	0	0	0	0	0	0	Planned	34.2	58.4278	2000-2004	Tuesday
1755	1692	Female	TTS	3	Diabetes mellitus	A419	0	0	0	0	0	0	0	1	Emergency	38.4	70.0806	2000-2004	Tuesday
1756	655	Female	TTS	3	Diabetes mellitus	I209	0	0	0	0	0	0	0	0	Planned	23.7333	59.6083	2000-2004	Sunday
1757	575	Male	MWF	3	Chronic glomerulonephritis	D412	0	0	0	0	0	0	0	0	Planned	53.6667	69.6194	2000-2004	Tuesday
1758	261	Female	MWF	3	Chronic glomerulonephritis	K802	0	0	0	0	0	0	0	0	Planned	125.367	51.2694	2000-2004	Wednesday
1759	332	Female	TTS	3	Chronic glomerulonephritis	T887	0	0	0	0	0	0	0	0	Planned	74.1667	69.3417	2000-2004	Wednesday
1760	336	Male	TTS	3	Diabetes mellitus	I48	1	0	0	0	0	1	0	0	Emergency	100.3	70.625	2000-2004	Monday
1761	492	Male	MWF	3	Diabetes mellitus	J189	0	0	0	0	0	0	0	1	Emergency	15.6	79.0889	2000-2004	Monday
1762	641	Male	MWF	3	Diabetes mellitus	I209	0	0	0	0	0	0	0	0	Planned	45.5	69.7139	2000-2004	Monday
1763	52	Female	TTS	3	Chronic glomerulonephritis	I702	0	0	0	0	0	0	0	0	Planned	249.3	50.1389	2000-2004	Wednesday
1764	428	Female	TTS	3	Chronic glomerulonephritis	M4806	0	0	0	0	0	0	0	0	Planned	82.1333	55.1806	2000-2004	Wednesday
1765	551	Male	MWF	3	Nephrosclerosis	T825	0	0	0	0	0	0	0	0	Planned	57.4	71.5667	2000-2004	Wednesday
1766	55	Male	MWF	3	Chronic glomerulonephritis	C64	0	0	0	0	0	0	0	0	Planned	233.5	59.7111	2000-2004	Monday
1767	720	Male	MWF	3	Chronic glomerulonephritis	J81	1	1	0	0	0	0	0	0	Emergency	33.8	83.5306	2000-2004	Monday
1768	345	Male	TTS	3	Diabetes mellitus	I209	0	0	0	0	0	0	0	0	Planned	66.9	60.7639	2000-2004	Tuesday
1769	603	Female	TTS	3	Diabetes mellitus	H269	0	0	0	0	0	0	0	0	Planned	41.1333	78.3694	2000-2004	Tuesday
1770	1662	Male	MWF	3	Diabetes mellitus	K409	0	0	0	0	0	0	0	0	Planned	29.3	84.675	2000-2004	Tuesday
1771	428	Female	TTS	3	Chronic glomerulonephritis	M4806	0	0	0	0	0	0	0	0	Planned	82.3667	55.2	2000-2004	Wednesday
1772	720	Male	MWF	3	Chronic glomerulonephritis	J81	1	1	0	0	0	0	0	0	Emergency	33.8667	83.5361	2000-2004	Wednesday
1773	809	Male	MWF	3	Diabetes mellitus	J81	1	1	0	0	0	0	0	0	Emergency	7.86667	54.8056	2000-2004	Thursday
1774	124	Female	MWF	3	Nephrosclerosis	S8200	0	0	0	0	0	0	0	0	Planned	84.3667	78.6722	2000-2004	Friday
1775	371	Male	MWF	3	Chronic glomerulonephritis	I48	0	0	0	0	0	0	0	0	Planned	54.9333	66.5917	2000-2004	Friday
1776	69	Female	TTS	3	Chronic glomerulonephritis	T825	0	0	0	0	0	0	0	0	Planned	234.7	57.975	2000-2004	Saturday
1777	113	Male	TTS	3	Chronic glomerulonephritis	K658	0	0	0	0	0	0	0	0	Planned	197.767	43.0833	2000-2004	Saturday
1778	138	Male	MWF	3	Polycystic kidney disease	R509	0	0	0	0	0	0	0	0	Planned	68.4333	53.2556	2000-2004	Monday
1779	551	Male	MWF	3	Nephrosclerosis	I209	0	0	0	0	0	0	0	0	Planned	57.8	71.6	2000-2004	Monday
1780	25	Male	MWF	3	Chronic glomerulonephritis	C220	0	0	0	0	0	0	0	0	Planned	329.367	51.7972	2000-2004	Friday
1781	354	Female	MWF	3	Chronic glomerulonephritis	I48	1	0	0	0	0	1	0	0	Emergency	22.1667	62.1472	2000-2004	Friday
1782	226	Male	MWF	3	Chronic glomerulonephritis	S5250	0	0	0	0	0	0	0	0	Planned	142.233	45.8111	2000-2004	Monday
1783	236	Male	MWF	3	Chronic glomerulonephritis	R42	0	0	0	0	0	0	0	0	Planned	125.533	58.4361	2000-2004	Monday
1784	591	Female	MWF	3	Diabetes mellitus	K254	0	0	0	0	0	0	0	0	Planned	53.5	78.8833	2000-2004	Monday
1785	697	Male	MWF	3	Diabetes mellitus	T828	0	0	0	0	0	0	0	0	Planned	39.2	71.0833	2000-2004	Monday
1786	160	Male	TTS	3	Chronic glomerulonephritis	I259	0	0	0	0	0	0	0	0	Planned	172.9	60.4778	2000-2004	Tuesday
1787	309	Male	MWF	3	Diabetes mellitus	T450	0	0	0	0	0	0	0	0	Planned	49.9333	79.0444	2000-2004	Tuesday
1788	521	Female	MWF	3	Diabetes mellitus	S8220	0	0	0	0	0	0	0	0	Planned	67.4667	60.0444	2000-2004	Tuesday
1789	603	Female	TTS	3	Diabetes mellitus	H269	0	0	0	0	0	0	0	0	Planned	41.6	78.4083	2000-2004	Tuesday
1790	660	Male	TTS	3	Diabetes mellitus	H269	0	0	0	0	0	0	0	0	Planned	39.4	64.4556	2000-2004	Tuesday
1791	400	Female	MWF	3	Chronic glomerulonephritis	T782	0	0	0	0	0	0	0	0	Planned	53.8	60.4083	2000-2004	Wednesday
1792	440	Female	MWF	3	Chronic glomerulonephritis	R262	0	0	0	0	0	0	0	0	Planned	82.4	80.7167	2000-2004	Wednesday
1793	468	Male	MWF	3	Diabetes mellitus	I619	1	0	1	0	0	0	0	0	Emergency	76.2667	52.8667	2000-2004	Wednesday
1794	816	Male	TTS	3	Others	K913	0	0	0	0	0	0	0	0	Planned	13.1333	65.8139	2000-2004	Wednesday
1795	930	Male	TTS	3	Diabetes mellitus	G459	1	0	1	0	0	0	0	0	Emergency	4.3	71.6861	2000-2004	Wednesday
1796	715	Male	TTS	3	Diabetes mellitus	I639	1	0	1	0	0	0	0	0	Emergency	10.6667	59.8083	2000-2004	Thursday
1797	161	Female	TTS	3	Diabetes mellitus	T825	0	0	0	0	0	0	0	0	Planned	35.1333	80.1972	2000-2004	Tuesday
1798	819	Female	TTS	3	Chronic glomerulonephritis	T825	0	0	0	0	0	0	0	0	Planned	17.1	82.3778	2000-2004	Tuesday
1799	847	Female	TTS	3	Diabetes mellitus	J81	1	1	0	0	0	0	0	0	Emergency	7.76667	71.2389	2000-2004	Tuesday
1800	248	Male	TTS	3	Chronic glomerulonephritis	K922	0	0	0	0	0	0	0	0	Planned	132.667	40.0972	2000-2004	Thursday
1801	324	Female	TTS	3	Diabetes mellitus	I639	1	0	1	0	0	0	0	0	Emergency	111.7	59.8194	2000-2004	Thursday
1802	314	Female	MWF	3	Diabetes mellitus	N151	0	0	0	0	0	0	0	1	Emergency	83.2	58.9778	2000-2004	Friday
1803	867	Male	MWF	3	Chronic glomerulonephritis	T828	0	0	0	0	0	0	0	0	Planned	42.1	60.5278	2000-2004	Friday
1804	347	Male	MWF	3	Diabetes mellitus	I209	0	0	0	0	0	0	0	0	Planned	105.733	73.8361	2000-2004	Monday
1805	657	Female	MWF	3	Chronic glomerulonephritis	I469	1	0	0	0	1	0	0	0	Emergency	10.3667	70.025	2000-2004	Monday
1806	75	Female	TTS	3	Chronic glomerulonephritis	H269	0	0	0	0	0	0	0	0	Planned	230.3	73.2	2000-2004	Tuesday
1807	314	Female	MWF	3	Diabetes mellitus	N189	0	0	0	0	0	0	0	0	Planned	83.3333	58.9889	2000-2004	Tuesday
1808	660	Male	TTS	3	Diabetes mellitus	H269	0	0	0	0	0	0	0	0	Planned	39.8333	64.4917	2000-2004	Tuesday
1809	818	Male	TTS	3	Diabetes mellitus	C189	0	0	0	0	0	0	0	0	Planned	17.2667	68.6528	2000-2004	Tuesday
1810	171	Female	TTS	3	Chronic glomerulonephritis	T825	0	0	0	0	0	0	0	0	Planned	160.833	62.0194	2000-2004	Wednesday
1811	243	Female	TTS	3	Chronic glomerulonephritis	H402	0	0	0	0	0	0	0	0	Planned	136.933	50.4833	2000-2004	Thursday
1812	1714	Female	TTS	3	Diabetes mellitus	N189	0	0	0	0	0	0	0	0	Planned	13.6333	83.4472	2000-2004	Thursday
1813	463	Male	MWF	3	Diabetes mellitus	I709	0	0	0	0	0	0	0	0	Planned	74.2667	63.375	2000-2004	Friday
1814	250	Female	MWF	3	Chronic glomerulonephritis	J81	1	1	0	0	0	0	0	0	Emergency	33.1667	77.8306	2000-2004	Saturday
1815	210	Female	TTS	3	Diabetes mellitus	R02	0	0	0	0	0	0	0	0	Planned	139.3	69.1972	2000-2004	Sunday
1816	903	Male	MWF	3	Chronic glomerulonephritis	N201	0	0	0	0	0	0	0	0	Planned	6.1	68.825	2000-2004	Sunday
1817	256	Male	TTS	3	Chronic glomerulonephritis	T887	0	0	0	0	0	0	0	0	Planned	131.5	32.4528	2000-2004	Monday
1818	856	Male	MWF	3	Diabetes mellitus	E102	0	0	0	0	0	0	0	0	Planned	7.46667	33.0056	2000-2004	Monday
1819	330	Female	TTS	3	Diabetes mellitus	H269	0	0	0	0	0	0	0	0	Planned	106	68.775	2000-2004	Tuesday
1820	589	Male	TTS	3	Chronic glomerulonephritis	T828	0	0	0	0	0	0	0	0	Planned	52.0667	56.1611	2000-2004	Tuesday
1821	603	Female	TTS	3	Diabetes mellitus	S7200	0	0	0	0	0	0	0	0	Planned	42.2667	78.4639	2000-2004	Tuesday
1822	463	Male	MWF	3	Diabetes mellitus	I709	0	0	0	0	0	0	0	0	Planned	74.4333	63.3889	2000-2004	Wednesday
1823	731	Male	MWF	3	IgA nephropathy	R568	1	0	1	0	0	0	0	0	Emergency	26.0333	61.8528	2000-2004	Wednesday
1824	1700	Male	MWF	3	Nephrosclerosis	N189	0	0	0	0	0	0	0	0	Planned	17.1333	74.1972	2000-2004	Wednesday
1825	249	Male	MWF	3	Diabetes mellitus	I709	0	0	0	0	0	0	0	0	Planned	40.8667	71.9444	2000-2004	Thursday
1826	438	Female	MWF	3	Chronic glomerulonephritis	T825	0	0	0	0	0	0	0	0	Planned	83.7667	76.875	2000-2004	Friday
1827	479	Male	MWF	3	Chronic glomerulonephritis	R51	0	0	0	0	0	0	0	0	Planned	142.2	36.6139	2000-2004	Friday
1828	731	Male	MWF	3	IgA nephropathy	G409	1	0	1	0	0	0	0	0	Emergency	26.1	61.8583	2000-2004	Friday
1829	82	Female	MWF	3	Chronic glomerulonephritis	K573	0	0	0	0	0	0	0	1	Emergency	225.5	63.8861	2000-2004	Monday
1830	722	Male	TTS	3	Diabetes mellitus	L309	0	0	0	0	0	0	0	0	Planned	30.7333	75.2556	2000-2004	Monday
1831	233	Female	TTS	3	Diabetes mellitus	E145	0	0	0	0	0	0	0	0	Planned	127.3	75.6417	2000-2004	Tuesday
1832	749	Female	MWF	3	Diabetes mellitus	R11	0	0	0	0	0	0	0	0	Planned	23.4	36.2361	2000-2004	Wednesday
1833	246	Male	TTS	3	Chronic glomerulonephritis	S300	0	0	0	0	0	0	0	0	Planned	134.6	67.4	2000-2004	Thursday
1834	709	Male	TTS	3	Diabetes mellitus	I709	0	0	0	0	0	0	0	0	Planned	77.8667	61.8361	2000-2004	Thursday
1835	406	Female	TTS	3	Diabetes mellitus	K635	0	0	0	0	0	0	0	0	Planned	22.1667	78.5278	2000-2004	Saturday
1836	461	Female	TTS	3	Diabetes mellitus	I639	1	0	1	0	0	0	0	0	Emergency	79.3667	62.2361	2000-2004	Saturday
1837	511	Female	TTS	3	Diabetes mellitus	K635	0	0	0	0	0	0	0	0	Planned	64.9	72.4778	2000-2004	Saturday
1838	732	Male	MWF	3	Diabetes mellitus	I259	0	0	0	0	0	0	0	0	Planned	27.2333	58.825	2000-2004	Monday
1839	941	Male	TTS	3	Diabetes mellitus	R579	1	0	0	0	1	0	0	0	Emergency	1	56.9583	2000-2004	Tuesday
1840	397	Male	MWF	3	Diabetes mellitus	R509	0	0	0	0	0	0	0	0	Planned	93.4333	51.7222	2000-2004	Wednesday
1841	778	Male	TTS	3	Chronic glomerulonephritis	G459	1	0	1	0	0	0	0	0	Emergency	4.66667	82.4278	2000-2004	Friday
1842	1714	Female	TTS	3	Diabetes mellitus	A09	0	0	0	0	0	0	0	1	Emergency	14.4	83.5111	2000-2004	Saturday
1843	256	Male	TTS	3	Chronic glomerulonephritis	T887	0	0	0	0	0	0	0	0	Planned	132.167	32.5083	2000-2004	Sunday
1844	930	Male	TTS	3	Diabetes mellitus	T887	0	0	0	0	0	0	0	0	Planned	5.6	71.7944	2000-2004	Monday
1845	51	Male	TTS	3	Chronic glomerulonephritis	G560	0	0	0	0	0	0	0	0	Planned	252.9	66.4583	2000-2004	Tuesday
1846	75	Female	TTS	3	Chronic glomerulonephritis	E853	0	0	0	0	0	0	0	0	Planned	231.233	73.2778	2000-2004	Tuesday
1847	517	Male	TTS	3	Diabetes mellitus	G990	0	0	0	0	0	0	0	0	Planned	17.1667	76.1778	2000-2004	Tuesday
1848	688	Male	MWF	3	Chronic glomerulonephritis	I709	0	0	0	0	0	0	0	0	Planned	72.8333	63.4056	2000-2004	Wednesday
1849	867	Male	MWF	3	Chronic glomerulonephritis	T825	0	0	0	0	0	0	0	0	Planned	43.2	60.6194	2000-2004	Wednesday
1850	14	Female	TTS	3	Chronic glomerulonephritis	T827	0	0	0	0	0	0	0	1	Emergency	38.6	72.675	2000-2004	Friday
1851	629	Male	TTS	3	Chronic glomerulonephritis	T887	0	0	0	0	0	0	0	0	Planned	50.2667	59.1778	2000-2004	Friday
1852	863	Male	TTS	3	Others	F059	0	0	0	0	0	0	0	0	Planned	11.8333	67.3889	2000-2004	Sunday
1853	768	Female	TTS	3	Diabetes mellitus	R739	0	0	0	0	0	0	0	0	Planned	22.9333	63.4444	2000-2004	Monday
1854	113	Male	TTS	3	Chronic glomerulonephritis	K658	0	0	0	0	0	0	0	0	Planned	199.8	43.2528	2000-2004	Friday
1855	301	Female	MWF	3	Chronic glomerulonephritis	N189	0	0	0	0	0	0	0	0	Planned	118.667	52.4667	2000-2004	Monday
1856	686	Male	TTS	3	Chronic glomerulonephritis	J42	0	0	0	0	0	0	0	0	Planned	43.7	45.425	2000-2004	Tuesday
1857	732	Male	MWF	3	Diabetes mellitus	J209	0	0	0	0	0	0	0	1	Emergency	28	58.8889	2000-2004	Wednesday
1858	864	Male	TTS	3	Others	J159	0	0	0	0	0	0	0	1	Emergency	11.5	89.9444	2000-2004	Wednesday
1859	711	Male	MWF	3	Others	I201	0	0	0	0	0	0	0	0	Planned	67.8667	70.7194	2000-2004	Thursday
1860	629	Male	TTS	3	Chronic glomerulonephritis	I639	1	0	1	0	0	0	0	0	Emergency	50.7333	59.2167	2000-2004	Friday
1861	434	Female	MWF	3	Diabetes mellitus	J81	1	1	0	0	0	0	0	0	Emergency	77.6333	61.4722	2000-2004	Monday
1862	725	Female	MWF	3	Diabetes mellitus	I209	0	0	0	0	0	0	0	0	Planned	35.5333	58.4056	2000-2004	Monday
1863	1659	Male	MWF	3	Diabetes mellitus	E145	0	0	0	0	0	0	0	0	Planned	80.0667	51.9639	2000-2004	Monday
1864	128	Female	TTS	3	Chronic glomerulonephritis	N189	0	0	0	0	0	0	0	0	Planned	162.9	72.9861	2000-2004	Tuesday
1865	722	Male	TTS	3	Diabetes mellitus	J189	0	0	0	0	0	0	0	1	Emergency	31.9333	75.3556	2000-2004	Tuesday
1866	302	Male	MWF	3	Chronic glomerulonephritis	T828	0	0	0	0	0	0	0	0	Planned	69	47.7056	2000-2004	Wednesday
1867	415	Male	MWF	3	Polycystic kidney disease	T825	0	0	0	0	0	0	0	0	Planned	76.1	60.7194	2000-2004	Thursday
1868	547	Female	MWF	3	Diabetes mellitus	S9230	0	0	0	0	0	0	0	0	Planned	62.6	53.2306	2000-2004	Thursday
1869	786	Male	MWF	3	Nephrosclerosis	T509	0	0	0	0	0	0	0	0	Planned	23.2	69.4972	2000-2004	Thursday
1870	82	Female	MWF	3	Chronic glomerulonephritis	K573	0	0	0	0	0	0	0	1	Emergency	226.8	63.9944	2000-2004	Friday
1871	673	Female	TTS	3	Diabetes mellitus	J81	1	1	0	0	0	0	0	0	Emergency	47.8	67.75	2000-2004	Saturday
1872	1714	Female	TTS	3	Diabetes mellitus	N189	0	0	0	0	0	0	0	0	Planned	15.3667	83.5917	2000-2004	Sunday
1873	345	Male	TTS	3	Diabetes mellitus	N189	0	0	0	0	0	0	0	0	Planned	69.6333	60.9917	2000-2004	Tuesday
1874	730	Male	TTS	3	Diabetes mellitus	T828	0	0	0	0	0	0	0	0	Planned	12.6333	63.1583	2000-2004	Tuesday
1875	732	Male	MWF	3	Diabetes mellitus	I209	1	0	0	1	0	0	0	0	Emergency	28.4	58.9222	2000-2004	Tuesday
1876	847	Female	TTS	3	Diabetes mellitus	R630	0	0	0	0	0	0	0	0	Planned	9.8	71.4083	2000-2004	Tuesday
1877	128	Female	TTS	3	Chronic glomerulonephritis	I209	1	0	0	1	0	0	0	0	Emergency	163.167	73.0083	2000-2004	Thursday
1878	784	Male	MWF	3	Diabetes mellitus	C169	0	0	0	0	0	0	0	0	Planned	15.8667	74.65	2000-2004	Thursday
1879	852	Female	TTS	3	Chronic glomerulonephritis	C73	0	0	0	0	0	0	0	0	Planned	15.6	74.15	2000-2004	Thursday
1880	249	Male	MWF	3	Diabetes mellitus	T825	0	0	0	0	0	0	0	0	Planned	42.5	72.0806	2000-2004	Friday
1881	718	Female	MWF	3	Others	S3250	0	0	0	0	0	0	0	0	Planned	38	67.0833	2000-2004	Friday
1882	698	Male	MWF	3	Diabetes mellitus	J81	1	1	0	0	0	0	0	0	Emergency	31.5333	63.5111	2000-2004	Monday
1883	128	Female	TTS	3	Chronic glomerulonephritis	I619	1	0	1	0	0	0	0	0	Emergency	163.333	73.0222	2000-2004	Tuesday
1884	930	Male	TTS	3	Diabetes mellitus	C220	0	0	0	0	0	0	0	0	Planned	6.76667	71.8917	2000-2004	Tuesday
1885	377	Male	MWF	3	Diabetes mellitus	N189	0	0	0	0	0	0	0	0	Planned	44.2667	81.0056	2000-2004	Wednesday
1886	858	Male	TTS	3	Diabetes mellitus	I209	0	0	0	0	0	0	0	0	Planned	7.6	53.9944	2000-2004	Wednesday
1887	475	Male	TTS	3	Chronic glomerulonephritis	J81	1	1	0	0	0	0	0	0	Emergency	1.63333	70.8444	2000-2004	Thursday
1888	643	Male	TTS	3	Diabetes mellitus	I709	0	0	0	0	0	0	0	0	Planned	48.4333	60.8778	2000-2004	Thursday
1889	655	Female	TTS	3	Diabetes mellitus	T828	0	0	0	0	0	0	0	0	Planned	27.3	59.9056	2000-2004	Thursday
1890	428	Female	TTS	3	Chronic glomerulonephritis	I471	0	0	0	0	0	0	0	0	Planned	85.4	55.4528	2000-2004	Friday
1891	396	Male	TTS	3	Chronic glomerulonephritis	R252	0	0	0	0	0	0	0	0	Planned	90.3333	67.8028	2000-2004	Monday
1892	800	Male	TTS	3	Unknown	T825	0	0	0	0	0	0	0	0	Planned	23.0667	82.2917	2000-2004	Monday
1893	1705	Female	MWF	3	Diabetes mellitus	I209	0	0	0	0	0	0	0	0	Planned	7.5	69.8444	2000-2004	Monday
1894	819	Female	TTS	3	Chronic glomerulonephritis	T825	0	0	0	0	0	0	0	0	Planned	19.6	82.5861	2000-2004	Tuesday
1895	309	Male	MWF	3	Diabetes mellitus	R630	0	0	0	0	0	0	0	0	Planned	52.7	79.275	2000-2004	Wednesday
1896	472	Female	TTS	3	Diabetes mellitus	I10	0	0	0	0	0	0	0	0	Planned	79.6667	61.9083	2000-2004	Wednesday
1897	519	Male	MWF	3	Chronic glomerulonephritis	T825	0	0	0	0	0	0	0	0	Planned	70.5333	55.1472	2000-2004	Wednesday
1898	661	Male	MWF	3	Diabetes mellitus	L039	0	0	0	0	0	0	0	1	Emergency	47.7667	66.6167	2000-2004	Monday
1899	426	Male	TTS	3	Diabetes mellitus	R262	0	0	0	0	0	0	0	0	Planned	76.6	75.4083	2000-2004	Tuesday
1900	565	Male	TTS	3	Diabetes mellitus	G990	0	0	0	0	0	0	0	0	Planned	54.7	58.4111	2000-2004	Tuesday
1901	51	Male	TTS	3	Chronic glomerulonephritis	G560	0	0	0	0	0	0	0	0	Planned	254.533	66.5944	2000-2004	Wednesday
1902	393	Male	MWF	3	Chronic glomerulonephritis	H269	0	0	0	0	0	0	0	0	Planned	87.8333	68.9667	2000-2004	Wednesday
1903	475	Male	TTS	3	Chronic glomerulonephritis	J81	1	1	0	0	0	0	0	0	Emergency	2.1	70.8833	2000-2004	Thursday
1904	844	Male	MWF	3	Chronic glomerulonephritis	T828	0	0	0	0	0	0	0	0	Planned	6.16667	70.1056	2000-2004	Thursday
1905	175	Female	MWF	3	Chronic glomerulonephritis	S761	0	0	0	0	0	0	0	0	Planned	136.333	32.4167	2000-2004	Sunday
1906	573	Male	MWF	3	Chronic glomerulonephritis	K635	0	0	0	0	0	0	0	0	Planned	56.9667	78.1278	2000-2004	Monday
1907	686	Male	TTS	3	Chronic glomerulonephritis	J81	1	1	0	0	0	0	0	0	Emergency	45.0333	45.5361	2000-2004	Monday
1908	24	Male	MWF	3	Chronic glomerulonephritis	A09	0	0	0	0	0	0	0	1	Emergency	305.267	53.9472	2000-2004	Wednesday
1909	734	Female	TTS	3	IgA nephropathy	N879	0	0	0	0	0	0	0	0	Planned	32.1	42.3	2000-2004	Wednesday
1910	246	Male	TTS	3	Chronic glomerulonephritis	I639	1	0	1	0	0	0	0	0	Emergency	136.867	67.5889	2000-2004	Thursday
1911	645	Male	MWF	3	Chronic glomerulonephritis	R104	0	0	0	0	0	0	0	0	Planned	50.5667	46.5028	2000-2004	Thursday
1912	325	Female	MWF	3	Polycystic kidney disease	T825	0	0	0	0	0	0	0	0	Planned	114.567	54.725	2000-2004	Friday
1913	808	Male	TTS	3	Chronic glomerulonephritis	K802	0	0	0	0	0	0	0	0	Planned	21.6333	52.4833	2000-2004	Friday
1914	249	Male	MWF	3	Diabetes mellitus	T825	0	0	0	0	0	0	0	0	Planned	43.4333	72.1583	2000-2004	Saturday
1915	794	Male	MWF	3	Chronic glomerulonephritis	J81	1	1	0	0	0	0	0	0	Emergency	12.2333	43.7722	2000-2004	Sunday
1916	136	Female	MWF	3	Chronic glomerulonephritis	R451	0	0	0	0	0	0	0	0	Planned	63.4	71.7778	2000-2004	Monday
1917	496	Male	MWF	3	Diabetes mellitus	E145	0	0	0	0	0	0	0	0	Planned	72.5	65.5389	2000-2004	Monday
1918	749	Female	MWF	3	Diabetes mellitus	R11	0	0	0	0	0	0	0	0	Planned	25.9	36.4444	2000-2004	Wednesday
1919	242	Female	MWF	3	Polycystic kidney disease	T825	0	0	0	0	0	0	0	0	Planned	66.2	56.1472	2000-2004	Thursday
1920	864	Male	TTS	3	Others	J152	0	0	0	0	0	0	0	1	Emergency	13.1	90.0778	2000-2004	Thursday
1921	161	Female	TTS	3	Diabetes mellitus	T825	0	0	0	0	0	0	0	0	Planned	38.4	80.4694	2000-2004	Friday
1922	287	Male	TTS	3	Diabetes mellitus	K317	0	0	0	0	0	0	0	0	Planned	123.667	69.9028	2000-2004	Saturday
1923	151	Female	TTS	3	Chronic glomerulonephritis	K85	0	0	0	0	0	0	0	0	Planned	180.467	46.5889	2000-2004	Sunday
1924	104	Female	TTS	3	Diabetes mellitus	I209	0	0	0	0	0	0	0	0	Planned	61.6667	60.8528	2000-2004	Monday
1925	332	Female	TTS	3	Chronic glomerulonephritis	J189	0	0	0	0	0	0	0	1	Emergency	78.7	69.7194	2000-2004	Tuesday
1926	345	Male	TTS	3	Diabetes mellitus	R098	0	0	0	0	0	0	0	0	Planned	71	61.1056	2000-2004	Tuesday
1927	680	Female	MWF	3	Nephrosclerosis	H269	0	0	0	0	0	0	0	0	Planned	72.6	72.2	2000-2004	Wednesday
1928	794	Male	MWF	3	Chronic glomerulonephritis	I509	0	0	0	0	0	0	0	0	Planned	12.5667	43.8	2000-2004	Wednesday
1929	345	Male	TTS	3	Diabetes mellitus	F059	0	0	0	0	0	0	0	0	Planned	71.1	61.1139	2000-2004	Friday
1930	392	Male	MWF	3	Diabetes mellitus	I639	1	0	1	0	0	0	0	0	Emergency	85.1	59.3028	2000-2004	Friday
1931	648	Female	MWF	3	IgA nephropathy	T828	0	0	0	0	0	0	0	0	Planned	46.6	58.2167	2000-2004	Friday
1932	163	Male	MWF	3	Chronic glomerulonephritis	T825	0	0	0	0	0	0	0	0	Planned	175.767	57.4	2000-2004	Saturday
1933	834	Female	TTS	3	Others	A09	0	0	0	0	0	0	0	0	Planned	18.6333	71.0167	2000-2004	Saturday
1934	749	Female	MWF	3	Diabetes mellitus	R11	0	0	0	0	0	0	0	0	Planned	26.2667	36.475	2000-2004	Sunday
1935	1661	Male	TTS	3	Chronic glomerulonephritis	G459	1	0	1	0	0	0	0	0	Emergency	82.3667	59.4056	2000-2004	Sunday
1936	200	Female	TTS	3	Others	I639	1	0	1	0	0	0	0	0	Emergency	148.4	58.2361	2000-2004	Monday
1937	835	Female	TTS	3	Chronic glomerulonephritis	T825	0	0	0	0	0	0	0	0	Planned	18.3333	89.9028	2000-2004	Tuesday
1938	1705	Female	MWF	3	Diabetes mellitus	H269	0	0	0	0	0	0	0	0	Planned	8.66667	69.9417	2000-2004	Tuesday
1939	371	Male	MWF	3	Chronic glomerulonephritis	R51	0	0	0	0	0	0	0	0	Planned	59.2	66.9472	2000-2004	Wednesday
1940	143	Male	MWF	3	Chronic glomerulonephritis	K635	0	0	0	0	0	0	0	0	Planned	182.833	54.0389	2000-2004	Thursday
1941	666	Female	MWF	3	Diabetes mellitus	T825	0	0	0	0	0	0	0	0	Planned	41.6	63.0417	2000-2004	Thursday
1942	801	Male	MWF	3	Chronic glomerulonephritis	K254	0	0	0	0	0	0	0	0	Planned	23.1333	71.6583	2000-2004	Friday
1943	434	Female	MWF	3	Diabetes mellitus	J81	1	1	0	0	0	0	0	0	Emergency	79.6	61.6361	2000-2004	Saturday
1944	124	Female	MWF	3	Nephrosclerosis	T825	0	0	0	0	0	0	0	0	Planned	88.8	79.0417	2000-2004	Monday
1945	524	Male	MWF	3	Nephrosclerosis	J189	0	0	0	0	0	0	0	1	Emergency	35.4667	63.475	2000-2004	Monday
1946	587	Male	TTS	3	Diabetes mellitus	R33	0	0	0	0	0	0	0	0	Planned	52.3333	57.0694	2000-2004	Monday
1947	592	Female	TTS	3	Diabetes mellitus	I500	1	1	0	0	0	0	0	0	Emergency	2.73333	80.9056	2000-2004	Tuesday
1948	12	Female	MWF	3	Chronic glomerulonephritis	T809	1	0	0	0	1	0	0	0	Emergency	369.067	72.1278	2000-2004	Wednesday
1949	797	Female	TTS	3	Diabetes mellitus	T825	0	0	0	0	0	0	0	0	Planned	21.8	66.9194	2000-2004	Wednesday
1950	434	Female	MWF	3	Diabetes mellitus	I500	1	1	0	0	0	0	0	0	Emergency	79.9333	61.6639	2000-2004	Sunday
1951	332	Female	TTS	3	Chronic glomerulonephritis	I10	0	0	0	0	0	0	0	0	Planned	79.4667	69.7833	2000-2004	Tuesday
1952	767	Male	MWF	3	Nephrosclerosis	T828	0	0	0	0	0	0	0	0	Planned	29.1667	66.7667	2000-2004	Wednesday
1953	808	Male	TTS	3	Chronic glomerulonephritis	R18	0	0	0	0	0	0	0	0	Planned	22.8	52.5806	2000-2004	Wednesday
1954	151	Female	TTS	3	Chronic glomerulonephritis	K85	0	0	0	0	0	0	0	0	Planned	181.367	46.6639	2000-2004	Thursday
1955	210	Female	TTS	3	Diabetes mellitus	I259	1	0	0	1	0	0	0	0	Emergency	143.167	69.5194	2000-2004	Thursday
1956	12	Female	MWF	3	Chronic glomerulonephritis	D619	0	0	0	0	0	0	0	0	Planned	369.5	72.1639	2000-2004	Sunday
1957	296	Male	MWF	3	Chronic glomerulonephritis	R42	0	0	0	0	0	0	0	0	Planned	122.8	29.2944	2000-2004	Sunday
1958	250	Female	MWF	3	Chronic glomerulonephritis	T809	1	0	0	0	1	0	0	0	Emergency	37.2	78.1667	2000-2004	Monday
1959	903	Male	MWF	3	Chronic glomerulonephritis	K922	0	0	0	0	0	0	0	0	Planned	10.1	69.1583	2000-2004	Monday
1960	22	Female	TTS	3	Chronic glomerulonephritis	I442	1	0	0	0	0	1	0	0	Emergency	323.333	65.3278	2000-2004	Tuesday
1961	575	Male	MWF	3	Chronic glomerulonephritis	D412	0	0	0	0	0	0	0	0	Planned	59.2333	70.0833	2000-2004	Tuesday
1962	853	Male	TTS	3	Diabetes mellitus	N189	0	0	0	0	0	0	0	0	Planned	11.7	67.8944	2000-2004	Tuesday
1963	124	Female	MWF	3	Nephrosclerosis	I509	0	0	0	0	0	0	0	0	Planned	89.4	79.0917	2000-2004	Wednesday
1964	433	Male	TTS	3	Chronic glomerulonephritis	E211	0	0	0	0	0	0	0	0	Planned	89.4667	53.4167	2000-2004	Friday
1965	309	Male	MWF	3	Diabetes mellitus	J81	1	1	0	0	0	0	0	0	Emergency	54.7	79.4417	2000-2004	Saturday
1966	511	Female	TTS	3	Diabetes mellitus	K635	0	0	0	0	0	0	0	0	Planned	68.6333	72.7889	2000-2004	Saturday
1967	435	Male	TTS	3	Diabetes mellitus	J069	0	0	0	0	0	0	0	1	Emergency	52.4333	71.6639	2000-2004	Tuesday
1968	676	Male	TTS	3	Diabetes mellitus	J069	0	0	0	0	0	0	0	1	Emergency	45.0333	76.3889	2000-2004	Tuesday
1969	706	Female	MWF	3	Others	H269	0	0	0	0	0	0	0	0	Planned	50.1333	69.8722	2000-2004	Tuesday
1970	338	Female	TTS	3	Chronic glomerulonephritis	E211	0	0	0	0	0	0	0	0	Planned	112.7	57.4917	2000-2004	Wednesday
1971	425	Female	MWF	3	Chronic glomerulonephritis	E211	0	0	0	0	0	0	0	0	Planned	78.8333	68.0056	2000-2004	Thursday
1972	314	Female	MWF	3	Diabetes mellitus	L984	0	0	0	0	0	0	0	0	Planned	87.8667	59.3667	2000-2004	Friday
1973	920	Male	TTS	3	Chronic glomerulonephritis	M6592	0	0	0	0	0	0	0	1	Emergency	8.36667	93.0889	2000-2004	Friday
1974	498	Male	TTS	3	Diabetes mellitus	B171	0	0	0	0	0	0	0	0	Planned	77	55.7444	2000-2004	Saturday
1975	137	Male	MWF	3	Chronic glomerulonephritis	K635	0	0	0	0	0	0	0	0	Planned	185.233	67.6083	2000-2004	Monday
1976	336	Male	TTS	3	Diabetes mellitus	G459	1	0	1	0	0	0	0	0	Emergency	106.1	71.1083	2000-2004	Monday
1977	435	Male	TTS	3	Diabetes mellitus	J189	0	0	0	0	0	0	0	1	Emergency	52.6333	71.6806	2000-2004	Monday
1978	187	Female	MWF	3	Chronic glomerulonephritis	I340	0	0	0	0	0	0	0	0	Planned	154.133	47.5917	2000-2004	Thursday
1979	138	Male	MWF	3	Polycystic kidney disease	J069	0	0	0	0	0	0	0	1	Emergency	73.9	53.7111	2000-2004	Friday
1980	666	Female	MWF	3	Diabetes mellitus	B029	0	0	0	0	0	0	0	1	Emergency	42.8667	63.1472	2000-2004	Friday
1981	127	Female	TTS	3	Chronic glomerulonephritis	K635	0	0	0	0	0	0	0	0	Planned	195.7	57.1722	2000-2004	Saturday
1982	13	Male	TTS	3	Chronic glomerulonephritis	S4220	0	0	0	0	0	0	0	0	Planned	314.033	60.9972	2000-2004	Sunday
1983	749	Female	MWF	3	Diabetes mellitus	R11	0	0	0	0	0	0	0	0	Planned	27.7	36.5944	2000-2004	Sunday
1984	256	Male	TTS	3	Chronic glomerulonephritis	T825	0	0	0	0	0	0	0	0	Planned	136.167	32.8417	2000-2004	Tuesday
1985	124	Female	MWF	3	Nephrosclerosis	T825	0	0	0	0	0	0	0	0	Planned	90.0667	79.1472	2000-2004	Wednesday
1986	136	Female	MWF	3	Chronic glomerulonephritis	T809	0	0	0	0	0	0	0	0	Planned	65.3667	71.9417	2000-2004	Wednesday
1987	225	Male	MWF	3	Nephrosclerosis	T825	0	0	0	0	0	0	0	0	Planned	21.7333	71.4944	2000-2004	Friday
1988	808	Male	TTS	3	Chronic glomerulonephritis	R18	0	0	0	0	0	0	0	0	Planned	23.7667	52.6611	2000-2004	Friday
1989	226	Male	MWF	3	Chronic glomerulonephritis	K623	0	0	0	0	0	0	0	0	Planned	147.767	46.2722	2000-2004	Monday
1990	735	Male	TTS	3	Chronic glomerulonephritis	J81	1	1	0	0	0	0	0	0	Emergency	19.5	82.2444	2000-2004	Monday
1991	308	Female	MWF	3	Chronic glomerulonephritis	E211	0	0	0	0	0	0	0	0	Planned	117.533	50.6083	2000-2004	Tuesday
1992	678	Male	MWF	3	Diabetes mellitus	I209	0	0	0	0	0	0	0	0	Planned	47.2667	71.9111	2000-2004	Tuesday
1993	800	Male	TTS	3	Unknown	C64	0	0	0	0	0	0	0	0	Planned	25.9	82.5278	2000-2004	Tuesday
1994	102	Male	MWF	3	Chronic glomerulonephritis	J81	1	1	0	0	0	0	0	0	Emergency	197.233	73.4278	2000-2004	Wednesday
1995	125	Male	MWF	3	Chronic glomerulonephritis	E211	0	0	0	0	0	0	0	0	Planned	197.633	61.1667	2000-2004	Wednesday
1996	735	Male	TTS	3	Chronic glomerulonephritis	J81	1	1	0	0	0	0	0	0	Emergency	19.6667	82.2583	2000-2004	Saturday
1997	106	Male	MWF	3	Chronic glomerulonephritis	T828	0	0	0	0	0	0	0	0	Planned	128.3	74.2583	2000-2004	Monday
1998	606	Female	MWF	3	Chronic glomerulonephritis	I610	1	0	1	0	0	0	0	0	Emergency	74.9333	77.1194	2000-2004	Monday
1999	304	Female	TTS	3	Chronic glomerulonephritis	J459	0	0	0	0	0	0	0	0	Planned	116.567	52.1417	2000-2004	Tuesday
[truncated: 9,112 more rows]
